# Supplementary material for: The false-negative rate of sentinel lymph node biopsy and its related factors in early-stage cervical cancer: a systematic review and meta-analysis
Source: Acta Oncol. 2026 Mar 16;65:44984. doi: 10.2340/1651-226X.2026.44984 (PMC13001021; doi:10.2340/1651-226X.2026.44984)
Supplement: Supplementary file 1 [file AO-65-44984.xlsx]

## Sheet: fulltext screening
Study ID	Author and Publication Year	Title	Excluded or not with reason	Sample size	Clinical Stages	Pathological Stages	False Negative, n	All Postive (FN+TP), n
1	Andikyan et al. 2014	Cervical conization and sentinel lymph node mapping in the treatment of stage I cervical cancer: is less enough?	excluded. No SLN results.
2	Holman et al. 2014	Sentinel lymph node evaluation in women with cervical cancer	excluded. Not a an original study.
3	Klapdor et al. 2014	Value and advantages of preoperative sentinel lymph node imaging with SPECT/CT in cervical cancer	excluded. Not for early-stage CC.
4	Zhang et al. 2014	Clinical analysis of sentinel lymph node identification in patients with cervical cancer	Included
5	Allameh et al. 2015	Sentinel lymph node mapping in early stage of endometrial and cervical cancers	Excluded. CC patients < 10.
6	Bats et al. 2015	Feasibility and performance of lymphoscintigraphy in sentinel lymph node biopsy for early cervical cancer: results of the prospective multicenter SENTICOL study	Included
7	de Freitas et al. 2015	Can a Sentinel Node Mapping Algorithm Detect All Positive Lymph Nodes in Cervical Cancer?	Included
8	Imboden et al. 2015	A Comparison of Radiocolloid and Indocyanine Green Fluorescence Imaging, Sentinel Lymph Node Mapping in Patients with Cervical Cancer Undergoing Laparoscopic Surgery	Included (having IA-IIA patients number and the NPV is 100%)
9	Kato et al. 2015	Availability of tissue rinse liquid-based cytology for the rapid diagnosis of sentinel lymph node metastasis and improved bilateral detection by photodynamic eye camera	Included
10	Wuntakal et al. 2015	Location of Sentinel Lymph Node in Cervical Carcinoma and Factors Associated With Unilateral Detection	Excluded (no FNR data)
11	Beavis et al. 2016	Sentinel lymph node detection rates using indocyanine green in women with early-stage cervical cancer	Excluded (no FNR data)
12	Buda et al. 2016	Sentinel Lymph Node Mapping With Near-Infrared Fluorescent Imaging Using Indocyanine Green: A New Tool for Laparoscopic Platform in Patients With Endometrial and Cervical Cancer	Excluded (CC patients<10)
13	Buda et al. 2016	Impact of Indocyanine Green for Sentinel Lymph Node Mapping in Early Stage Endometrial and Cervical Cancer: Comparison with Conventional Radiotracer 99mTc and/or Blue Dye	Included	45	1A2–1B1	IA2-IIA	0	10
14	Cibula et al. 2016	Risk of micrometastases in non-sentinel pelvic lymph nodes in cervical cancer	Included
15	Colturato et al. 2016	Lymph node micrometastases in initial stage cervical cancer and tumoral recurrence	Excluded (no SLN data)	83	IB1-IIA
16	Cusimano et al. 2017	Implementing a Cervical Sentinel Lymph Node Biopsy Program: Quality Improvement in Gynaecologic Oncology	Included	39	IA1-IB1		1	8
17	Deng et al. 2017	Abdominal radical trachelectomy guided by sentinel lymph node biopsy for stage IB1 cervical cancer with tumors >2 cm	Included	49	IB1		0	4
18	Di Martino et al. 2017	Indocyanine Green versus Radiotracer with or without Blue Dye for Sentinel Lymph Node Mapping in Stage >IB1 Cervical Cancer (>2 cm)	Included	95	IB1	IB1-IIA	3	26
19	Lu et al. 2017	Application of carbon nanoparticles in laparoscopic sentinel lymph node detection in patients with early-stage cervical cancer	Included	40	IA2–IIA		0	8
20	Papadia et al. 2017	The combination of preoperative PET/CT and sentinel lymph node biopsy in the surgical management of early-stage cervical cancer	Included
21	Salvo et al. 2017	Sensitivity and negative predictive value for sentinel lymph node biopsy in women with early-stage cervical cancer	Included	188	IA1–IIA1		2	55
22	Tanaka et al. 2017	The detection of sentinel lymph nodes in laparoscopic surgery for uterine cervical cancer using 99m-technetium-tin colloid, indocyanine green, and blue dye	Included	77	IA-IIA1		1	125
23	Buda et al. 2018	Laparoscopic Sentinel Node Mapping in Cervical and Endometrial Malignancies: A Case-Control Study Comparing Two Near-Infrared Fluorescence Systems	Excluded (Patients were not all CC)
24	Buda et al. 2018	Real-Time Fluorescent Sentinel Lymph Node Mapping with Indocyanine Green in Women with Previous Conization Undergoing Laparoscopic Surgery for Early Invasive Cervical Cancer: Comparison with Radiotracer +/- Blue Dye	Included	65	IA-IB1		0	8
25	Cea Garcia et al. 2018	Selective biopsy of the sentinel node in cancer of cervix: Experience in validation phase	Included	23	IA-IIA1		1	2
26	Dostálek et al. 2018	SLN biopsy in cervical cancer patients with tumors larger than 2cm and 4cm	Excluded (not focus on early-stage of CC)
27	Kim et al. 2018	The efficacy of sentinel lymph node mapping with indocyanine green in cervical cancer	Included	103	IA1-IIA		9	90
28	Soergel et al. 2018	Sentinel lymphadenectomy in cervical cancer using near infrared fluorescence from indocyanine green combined with technetium-99m-nanocolloid	Included	33	IA-IIA1	IA-IIB	1	8
29	Sonoda et al. 2018	Value of Intraoperative Cytological and Pathological Sentinel Lymph Node Diagnosis in Fertility-Sparing Trachelectomy for Early-Stage Cervical Cancer	Included	201	In situ-IIA1		3	15
30	Yahata et al. 2018	Prognostic outcome and complications of sentinel lymph node navigation surgery for early-stage cervical cancer	Included	139	IA-IIA1		8	22
31	Yahata et al. 2018	Surgical treatment and outcome of early invasive adenocarcinoma of the uterine cervix (FIGO stage IA1)	Duplicates to above.
32	Diaz-Feijoo et al. 2019	Clinical management of early-stage cervical cancer: The role of sentinel lymph node biopsy in tumors <=2cm		128	IA2-IIA1		5	24
33	Bizzarri et al. 2020	Role of one-step nucleic acid amplification (OSNA) to detect sentinel lymph node low-volume metastasis in early-stage cervical cancer	Included.	18	IA1-IB1		2	8
34	Diaz-Feijoo et al. 2020	Prognostic Value and Therapeutic Implication of Laparoscopic Extraperitoneal Paraaortic Staging in Locally Advanced Cervical Cancer: A Spanish Multicenter Study	Excluded (focused on advanced CC)
35	Balaya et al. 2020	Diagnostic value of frozen section examination of sentinel lymph nodes in early-stage cervical cancer at the time of ultrastaging		313	IA-IIA1
36	Dostalek et al. 2020	Impact of sentinel lymph node frozen section evaluation to avoid combined treatment in early-stage cervical cancer	Included	309	Early-stage CC, but no FIGO information		20
37	Favre et al. 2020	Sentinel Lymph-Node Biopsy in Early-Stage Cervical Cancer: The 4-Year Follow-Up Results of the Senticol 2 Trial	Included
38	Gil-Ibanez et al. 2020	Vaginal fertility-sparing surgery and laparoscopic sentinel lymph node detection in early cervical cancer. Retrospective study with 15 years of follow-up	Included
39	Papathemelis et al. 2020	Value of indocyanine green pelvic lymph node mapping in the surgical approach of cervical cancer	Included
40	Rychlik et al. 2020	Frozen section examination of sentinel lymph nodes can be used as a decisional tool in the surgical management of early cervical cancer	Included	176	IA1- IB2	IA1- IIIC2	6	28
41	Santoro et al. 2020	Standard ultrastaging compared to one- step nucleic acid amplification (OSNA) for the detection of sentinel lymph node metastases in early stage cervical cancer	Included.	116	IA1-IIB		4	26
42	Wang et al. 2020	Detection of sentinel lymph node in laparoscopic surgery for uterine cervical cancer using carbon nanoparticles	Included.
43	Bjornholt et al. 2021	Sentinel lymph node mapping for endometrial and cervical cancer in Denmark	Included.
44	Diniz et al. 2021	Pathological factors associated with non-sentinel lymph node metastasis in early stage cervical cancer	Included.
45	Harano et al. 2021	Clinical Study of Sentinel Lymph Node Detection Using Photodynamic Eye for Abdominal Radical Trachelectomy	Included.
46	Mathevet et al. 2021	Histopathologic Validation of the Sentinel Node Technique for Early-Stage Cervical Cancer Patients	Included.
47	Mathevet et al. 2021	Sentinel lymph node biopsy and morbidity outcomes in early cervical cancer: Results of a multicentre randomised trial (SENTICOL-2)	Included.
48	Sponholtz et al. 2021	Sentinel lymph node mapping in early-stage cervical cancer - A national prospective multicenter study (SENTIREC trial)	Included.
49	Aoki et al. 2022	Indocyanine green-guided sentinel lymph node mapping during laparoscopic surgery with vaginal cuff closure but no uterine manipulator for cervical cancer	Included.				0	12
50	Devaja et al. 2022	Sentinel lymph node biopsy alone in the management of early cervical carcinoma
51	Luhrs et al. 2022	Similar distribution of pelvic sentinel lymph nodes and nodal metastases in cervical and endometrial cancer. A prospective study based on lymphatic anatomy
52	Niu et al. 2022	Association Study between the Sentinel Lymph Node Biopsy and the Clinicopathological Features of Patients with Cervical Cancer
53	Yahata et al. 2022	Long-term follow up after sentinel node biopsy alone for early-stage cervical cancer
54	Smits et al. 2023	Finding the sentinel lymph node in early cervical cancer: When is unusual not uncommon?
55	Bizzarri et al. 2024	Survival associated with the use of one-step nucleic acid amplification (OSNA) to detect sentinel lymph node metastasis in cervical cancer		100	IA-IIA1		3	25

## Sheet: Master sheet_corrected
Study ID	Author and Publication Year	Title	Study Design	Country	Study period	Criteria for CC staging	Total included patients, n	Age (mean±SD or specified), years	Mean or median age, years	BMI (kg/m2)	Mean or Median BMI ≥25 kg/m2 (yes=1, no=0)	Mean or Median BMI, kg/m2	Squamous cell carcinoma (SCC)	Adenocarcinoma (AD)	Adenosquamous cell carcinoma (AS)	Other cancer histology type	Diameter of the tumor, mm	Diameter of the tumor>2 cm, n	Presence of lymphovascular space invasion (LVSI), n	Previous conization (LEEP), n	Neoadjuvent treatment, n	Depth of invasion (>=10 mm), n	Perineural invasion, n	Parametrial invasion, n	Vaginal invasion, n	well-differentiated patients (G1), n	Moderately-differentiated patients (G2), n	poorly-differentiated patients (G3), n	Clinical Stages	In situ, n	IA, n	IB, n	IIA, n	IIB, n	Pathologic Stages	pIn situ, n	pIA, n	pIB, n	pIIA, n	pIIB, n	pIIIC, n	pIVA, n	other	Tracer used (original)	Tracer used 1. ICG (Indocyanine green); 2. Tc-99m (Technecium-99); 3. MB (Methylene blue); 4. CNP (Carbon nanoparticle); 5. Blue dry; 6. patent blue	Intraoperative Frozen Section with H&E (Yes=1; No=0)	Intraoperative TRLBC with H&E and ICH (Yes=1; No=0)	H&E (hematoxylin and eosin)(Yes=1; No=0)	IHC (Immunohistochemistry) (Yes=1; No=0)
									Age
1	Zhang et al. 2014	Clinical analysis of sentinel lymph node identification in patients with cervical cancer	Prospective single-arm study	China	June 2009 to December 2010	FIGO 2008	56	Median=45.5 (range 23.0 to 67.0)	45.5	Not specified			50	5		1					0					14	18	16	IA2-IIA	0	6	24	26	0										Methylene blue	5	1	0	1	0
2	Bats et al. 2015	Feasibility and performance of lymphoscintigraphy in sentinel lymph node biopsy for early cervical cancer: results of the prospective multicenter SENTICOL study	Prospective multicenter study	France	January 2005 to June 2007	FIGO	139	44.4 ±13.6	44.4	23.7±5.5	0	23.7	103	34	2	0				62	0								IA-IB1	0	17	121	1	0										Tc-99m& patent blue	2 plus 6	1	0	1	1
3	de Freitas et al. 2015	Can a Sentinel Node Mapping Algorithm Detect All Positive Lymph Nodes in Cervical Cancer?	Prospective longitudinal study	Brazil	March 2008 to November 2010	FIGO	57	Median=42.0 (range 24.0 to 71.0)	42	Median=24.1 (range 17.3 to 32.8)	0	24.1	50	7	0	0			8	27									IA2-IIA	0	11	43	3	0										Tc-99m& Patent blue	2 plus 6	0	0	1	1
4	Imboden et al. 2015_1	A Comparison of Radiocolloid and Indocyanine Green Fluorescence Imaging, Sentinel Lymph Node Mapping in Patients with Cervical Cancer Undergoing Laparoscopic Surgery	Prospective cohort study	Switzerland	April 2008 to January 2011	FIGO	36	Mean=47.0	47	Not specified			27	7		2	Median=25	23											IA1-IIB	0	3	24	7	2										Tc-99m & Patent blue	2 plus 6	1	0	1	1
4	Imboden et al. 2015_2				January 2011 to August 2012	FIGO	22	Mean=43.4	43.4	Not specified			15	4		3	Median=29	16											IA1-IIB	0	2	17	3	0										Indocyanine green with or without Tc-99m	1 Plus 2 or 1 alone	1	0	1	1
5	Kato et al. 2015	Availability of tissue rinse liquid-based cytology for the rapid diagnosis of sentinel lymph node metastasis and improved bilateral detection by photodynamic eye camera	Retrospective analysis	Japan	January 2005 to December 2013	Not specified	102	Not specified		Not specified			63	18	18	3													IB1			102												Tc-99m & Patent blue, then ICG	2 plus 6, then 1	0	1	0	1
6	Buda et al. 2016	Impact of Indocyanine Green for Sentinel Lymph Node Mapping in Early Stage Endometrial and Cervical Cancer: Comparison with Conventional Radiotracer 99mTc and/or Blue Dye	Retrospective cohort study	Italy	January 2011 to August 2012	Not specified	45	61.0 ± 13.4	61	Median=26.0 (range 16.0 to 35.0 )	1	26	31	14															1A2–IB1															Tc-99m & Patent blue, ICG, and blue alone	2 plus 6, 1, or 6	0		1	1
7	Cibula et al. 2016	Risk of micrometastases in non-sentinel pelvic lymph nodes in cervical cancer	Prospective single-arm study	Czech Republic	Not specified	Not specified	17	Mean=48.0; Median=45.0 (range 32.0 to 69.0)	48	Not specified			9	6	2														IB1-IIB			15		2										Tc-99m and blue dye	2 &5	1		1	1
8	Cusimano et al. 2017	Implementing a Cervical Sentinel Lymph Node Biopsy Program: Quality Improvement in Gynaecologic Oncology	Prospective, longitudinal cohort study	Canada	August 2010 to February 2014	FIGO	39	Median=42.0 (range 28.0 to 61.0)	42	Median=25.0 (range 19.0 to 39.0)	1	25	22	16	1		Median=12.0 (range 0.9 to 55.0)	0	20	28	0					10	13	10	IA1-IB1		6	33												Tc-99m and patent blue	2 & 6	1		1	1
9	Deng et al. 2017	Abdominal radical trachelectomy guided by sentinel lymph node biopsy for stage IB1 cervical cancer with tumors >2 cm	Prospective single-arm study	China	March 2003 to July 2015	FIGO 2009	49	Mean=28.5 (range 19.0 to 40.0)	28.5	Not specified			46	3				49								17	17	15	IB1			49												Tc-99m	2	1		1	1
10	Di Martino et al. 2017_1	Indocyanine Green versus Radiotracer with or without Blue Dye for Sentinel Lymph Node Mapping in Stage >IB1 Cervical Cancer (>2 cm)	Multicenter, retrospective observational study	Multiple European countries	January 2008 to December 2016	FIGO	47	Median=49.0 (range 26.0 to 77.0)	49	Median=24.1 (range 17.4 to 41.5)	0	24.1	31	14		2			24							6	23	17	IB1-IIB			38	8	1										Tc-99m and patent blue	2 & 6	1		1	1
10	Di Martino et al. 2017_2						48	Median=46.0 (range 25.0 to 72.0)	46	Median=24.2 (range 18.4 to 35.2)	0	24.2	33	14		1			20							1	24	22	IB2-IIB			40	6	2										ICG	1	1		1	1
11	Lu et al. 2017	Application of carbon nanoparticles in laparoscopic sentinel lymph node detection in patients with early-stage cervical cancer	Prospective single-arm study	China	January 2014 to January 2016	FIGO 2009	40	Median=42.0 (range 34.0 to 53.0)	42	Median=26.0 (range 18.9 to 52.0)	1	26	30	7	3		8	32	18		11					11	16	12	IA2–IIA		2	31	6											CNP	4	0		1	1
12	Papadia et al. 2017	The combination of preoperative PET/CT and sentinel lymph node biopsy in the surgical management of early-stage cervical cancer	Retrospective analysis	Switzerland	December 2008 to November 2016	FIGO	60	Median=47.0 (range 27.0 to 72.0)	47	Median=24.0 (range 18.4 to 35.2)	0	24	45	1	11	3		41	28							1	31	25	IA1–IIA		3	47	10											ICG=38; Tc-99m and blue dye=22	1 or 2&6	1		1	1
13	Salvo et al. 2017	Sensitivity and negative predictive value for sentinel lymph node biopsy in women with early-stage cervical cancer	Retrospective analysis	Umited States	August 1997 to October 2015	Not specified	188	Median=38.0 (range 21.0 to 68.0)	38	Median=26.6 (range 15.9 to 47.8)	1	26.6	95	65	15	13	median=30 (range 0 to 60)	133	67	115						22	90	67	IA1–IIA1		47	139	2											ICG=66, Tc-99m or patent blue=31, Tc-99m and blue dye=31	1, 2, 6, or 2&6	1		1	1
14	Tanaka et al. 2017	The detection of sentinel lymph nodes in laparoscopic surgery for uterine cervical cancer using 99m-technetium-tin colloid, indocyanine green, and blue dye	Prospective cohort study	Japan	September 2012 to May 2016	FIGO	119	46.0±10.7	46	22.5±4.3	0	22.5	74	45				72		35	28								IA-IIA1		18	55	19	27										Tc-99m=106, indigocarmine (IDC)=114, ICG=43		1		1	0
15	Buda et al. 2018_1	Real-Time Fluorescent Sentinel Lymph Node Mapping with Indocyanine Green in Women with Previous Conization Undergoing Laparoscopic Surgery for Early Invasive Cervical Cancer: Comparison with Radiotracer +/- Blue Dye	Retrospective study	Italy	March 2011 to April 2017	FIGO	23	Median=46.0 (range 29.0 to 71.0)	46	Median=24.0 (range 17.0 to 35.0)	0	24	19			4			10	23						3	11	7	IA-IB1						CIN/CIS-IB2	1	6	16						Tc-99m±patent blue	2 or 2&6	1		1	1
15	Buda et al. 2018_2						42	Median=42.0 (range 28.0 to 68.0)	42	Median=22.0 (range 16.0 to 34.0)	0	22	33			9			16	42						5	23	9	IA-IB1						CIN/CIS-IB2	1	12	29						ICG	1	1		1	1
16	Cea Garcia et al. 2018	Selective biopsy of the sentinel node in cancer of cervix: Experience in validation phase	Prospective single-arm study	Spain	January 2012 to April 2017	FIGO	23	46.0 ± 10.1	46	24.8 ± 4.4	0	24.8	15	5	2	1	22.4 ± 9.0		6	17									IA-IIA1		2	18	3											Tc-99m + MB	2 & 3	0		1	1
17	Kim et al. 2018	The efficacy of sentinel lymph node mapping with indocyanine green in cervical cancer	Single-center, retrospective study	Republic of Korea	August 2015 to January 2017	FIGO	103	Median=45.0 (range 29.0 to 77.0)	45	Median=22.4 (range 18.0 to 29.9)	0	22.4	72	23	4	4	Median=24.0 (range 1.0 to 80.0)	25 (>=4 cm)	35	48						9	72	15	IA1-IIA		14	83	6											ICG	1	1		1	1
18	Soergel et al. 2018	Sentinel lymphadenectomy in cervical cancer using near infrared fluorescence from indocyanine green combined with technetium-99m-nanocolloid	Prospective single-arm study	Germany	May 2005 to March 2017	FIGO	33	Mean=50.7 (range 33.0 to 82.0)	50.7				18	15			Mean=24.1 (range 2.0 to 55.0)												IA-IIA1		2	25	4	2										ICG, Tc-99m and patent blue	1, 2, and 6
19	Sonoda et al. 2018	Value of Intraoperative Cytological and Pathological Sentinel Lymph Node Diagnosis in Fertility-Sparing Trachelectomy for Early-Stage Cervical Cancer	Retrospective study	Japan	June 2005 to May 2017.	FIGO	201	Median=33.0 (range 21.0 to 43.0)	33	Not specified			136	54	11	0					10								In situ-IIA1	3	22	170	6	0										Tc-99m	2	1		1	0
20	Yahata et al. 2018	Prognostic outcome and complications of sentinel lymph node navigation surgery for early-stage cervical cancer	Retrospective study	Japan	January 2009 to December 2015	FIGO	139	Median=33.0 (range 21.0 to 73.0)	33	Not specified			98	31	10														IA-IIA1		15	121	3											Tc-99m	2	1		1	0
21	Diaz-Feijoo et al. 2019	Clinical management of early-stage cervical cancer: The role of sentinel lymph node biopsy in tumors <=2cm	Prospective single-arm study	Spain	September 2000 to October 2016	FIGO 2009	128	48.4±12.2	48.4	Median=25.0 (range 18.0 to 28.0)	1	25	79	49					49										IA2-IIA1		5	114	9											Tc-99m, MB	2, 3, or 2&3	0		1	1
22	Balaya et al. 2020	Diagnostic value of frozen section examination of sentinel lymph nodes in early-stage cervical cancer at the time of ultrastaging	Prospective multicentric database study	France	January 2005 to December 2012	FIGO 2018	313	Median=42.0 (range 22.0 to 85.0)	42	Median=22.5 (range 14.6 to 42.2)	0	22.5	210	83		20		82	78	170	62								IA-IIA1		28	255	6											Tc-99m and patent blue	2 & 6	Not for every case.		1	1
23	Bizzarri et al. 2020	Role of one-step nucleic acid amplification (OSNA) to detect sentinel lymph node low-volume metastasis in early-stage cervical cancer	Prospectivde cohort study	Italy	November 2017 to July 2019	FIGO 2009	18	Median=40.5 (range 31.0 to 57.0)	40.5	Median=23.5 (range 19.0 to 33.0)	0	23.5	10	8			Median=16.5 (range 1.0 to 34.0)	7	8	8						2	10	4	IA1-IB1		1	17												ICG	1	intra- operative OSNA measurement		1	1
24	Dostalek et al. 2020	Impact of sentinel lymph node frozen section evaluation to avoid combined treatment in early-stage cervical cancer	Retrospective single- institution study	Czech Republic	May 2005 to December 2015	TNM stage	309	44.4±12.7	44.4	25.5±5.4	1	25.5	238	62	9		23.4±18.0		108		39					34	128	102									18	261	6	14				Tc-99m and patent blue	2 & 6	1		1	1
25	Favre et al. 2020	Sentinel Lymph-Node Biopsy in Early-Stage Cervical Cancer: The 4-Year Follow-Up Results of the Senticol 2 Trial	Randomized multicenter trial	France	December 2008 to November 2011	FIGO 2009	101	Median=41.7	41.7	Median=22.6	0	22.6	73	24	2	2			16	63									IA1-IIA1		8	91	1											Tc-99m and patent blue	2 & 6	1		1	1
26	Gil-Ibanez et al. 2020	Vaginal fertility-sparing surgery and laparoscopic sentinel lymph node detection in early cervical cancer. Retrospective study with 15 years of follow-up	Retrospective study	Spain	March 2005 to April 2018	FIGO 2009	19	Median=33.5 (range 22.0 to 44.0)	33.5				9	10				4	2										IB1			19												Tc-99m, MB	2&3	1
27	Luhrs et al. 2020	Combining Indocyanine Green and Tc99-nanocolloid does not increase the detection rate of sentinel lymph nodes in early stage cervical cancer compared to Indocyanine Green alone	Prospective study	Sweden	November 2014 to March 2017	FIGO 2009	65	Median=39.0 (range 23.0 to 79.0)	39	Median=24.4 (range 16.9 to 39.1)	0	24.4	33	29	1	2	Median=17.0 (range 1.0 to 70.0)												IA-IIA		14	49	2											Tc-99m, ICG, or ICG+Tc99	2, 1, or 1 plus 2	1		1	1
28	Papathemelis et al. 2020	Value of indocyanine green pelvic lymph node mapping in the surgical approach of cervical cancer	Retrospective single-arm, single-center study	Germany	December 2015 to April 2018	FIGO	20	Mean=51.2 (range 35.0 to 75.0)	51.3	Mean=26.1 (range 16.0 to 37.0)	1	26.1							7		8					2	9	8	IA1-IIB		1	13	2	4										ICG	1	0		0	1
29	Rychlik et al. 2020	Frozen section examination of sentinel lymph nodes can be used as a decisional tool in the surgical management of early cervical cancer	Retrospective single-arm, multiple-center study	France	January 2001 and December 2018	FIGO 2018	176	43.1±11.8	43.1	22.8±4.1	0	22.8	120	49	4	3			54		2								IA1- IB2		16	160					14	148			14			Tc-99m + MB=163, Tc-99m +ICG=7, MD=19, and ICG=1	1, 2, 3	1		1	1
30	Santoro et al. 2020_1	Standard ultrastaging compared to one- step nucleic acid amplification (OSNA) for the detection of sentinel lymph node metastases in early stage cervical cancer	Retrospective study	Italy	January 2018 to March 2020	FIGO 2018	53	Median=41.0 (range 21.0 to 71.0)	41				28	25			Median=12.6 (range 1.5 to 57.0)	14	15	27						0	21	7	IA1-IIB		29	18	3	3										ICG	1	1		1	1
30	Santoro et al. 2020_2						63	Median=46.0 (range 33.0 to 87.0)	46				43	17		3	Median=11.9 (range 1.5 to 54.0)	12	18	34						2	28	6			24	29	7	3										ICG	1	1		0	1
31	Wang et al. 2020	Detection of sentinel lymph node in laparoscopic surgery for uterine cervical cancer using carbon nanoparticles	Retrospective study	China	December 2015 to March 2018	FIGO 2009	45	45.0 ± 9.8	45	23.8 ± 3.1	0	23.8	38	7 (AD+AS)				39	20	5	1					6	12	27	IB1-IIA1			44	1											CNP	4			1	1
31	Bjornholt et al. 2021_0	Sentinel lymph node mapping for endometrial and cervical cancer in Denmark	Prospective multiple-center study	Denmark	September 2016 to August 2018	FIGO 2008	60	Median=61.0 (range 24.0 to 85.0)	61	Median=27.0 (range 17.0 to 46.0)	1	27						27											IA1-IIA0		2	56	3				41	16	7		13	2		ICG	1	0		1	1
33	Diniz et al. 2021	Pathological factors associated with non-sentinel lymph node metastasis in early stage cervical cancer	Retrospective study	Brazil	May 2014 to April 2020	FIGO 2019	92	Median=40.0 (range 22.0 to 76.0)	40	Median=25.4 (range 17.9 to 41.4)	1	25.4	34	54	4			52	33	53		34	15	6	3	8	60	18	IA1		92													Patent blue= 69 or ICG=23	1 OR 6	0 (Only clinically suspected lymph nodes had frozen section)		1	1
34	Harano et al. 2021	Clinical Study of Sentinel Lymph Node Detection Using Photodynamic Eye for Abdominal Radical Trachelectomy	Prospective one-arm study	Japan	January 2009 to January 2021	FIGO 2009	30	Median=34.0 (range 23.0 to 40.0)	34				19	6	2	3		15	5		4								IA2–IB2		3	27												ICG	1	1		1	0
35	Sponholtz et al. 2021	Sentinel lymph node mapping in early-stage cervical cancer - A national prospective multicenter study (SENTIREC trial)	Multicenter prospective cohort study	Denmark	March 2017 to January 2021	FIGO 2009	245	Median=44.0 (range 26.0 to 84.0)	44	Median=25.0 (range 17.6 to 46.5)	1	25	146	86	7	6		103	75					9	1				IA1-IB2		2	243												ICG	1	0		1	1
36	Weissinger et al. 2021	Lymph Node Staging with a Combined Protocol of 18F-FDG PET/MRI and Sentinel Node SPECT/CT: A Prospective Study in Patients with FIGO I/II Cervical Carcinoma	Prospective study	Germany	March 2016 to April 2019	FIGO	41	48.1±12.2	48.1	25.8±6.0	1	25.8														4	17	20	IA-IIB						p1A-pIIB		5	24	1	10			1	Tc-99m + ICG or blue dye	2 plus (1 or 5)	1		1	1
37	Ya et al. 2021	Role of carbon nanoparticle suspension in sentinel lymph node biopsy for early-stage cervical cancer: a prospective study	Prospective study	China	May 2017 to December 2019	FIGO 2009	356	Median=46.0 (range 23.0 to 68.0)	46				317	39				89	120		64					69	190	97																CNP	4	0		1	1
38	Aoki et al. 2022	Indocyanine green-guided sentinel lymph node mapping during laparoscopic surgery with vaginal cuff closure but no uterine manipulator for cervical cancer	Prospective single-center cohort study	Japan	October 2016 and October 2019	FIGO 2009	77	Median=40.0 (range 25.0 to 74.0)	40	Median=21.0 (range 15.4 to 32.9)	0	21	40	26	10	1	Median=18.0 (range 3 to 50)	38	37	23		27 (>=50%)		5	6				IA2-IB1		3	74												ICG	1	1		1	1
39	Baeten et al. 2022	Feasibility of a drop-in gamma-probe for radioguided sentinel lymph detection in early-stage cervical cancer	Prospective, single-center, single-arm feasibility study	Netherlands	Not specified	FIGO 2018	10	Median=39.0 (range 26.0 to 72.0)	39	Median=24.6 (range 20.3 to 39.6)	0	24.6	7	3				3	4							2	5	3	IA – IB2 or IIA1		2	8												Tc-99m	2	1		1	1
40	Luhrs et al. 2022	Similar distribution of pelvic sentinel lymph nodes and nodal metastases in cervical and endometrial cancer. A prospective study based on lymphatic anatomy	Prospective study	Sweden	January 2014 to December 2020	FIGO 2009	145	Median=43.6 (range 23.0 to 85.0)	43.6	Median=24.5 (range 16.9 to 50.7)	0	24.5	84	49	2	10	Median=12.0 (range 0.3 to 70.0)	8	42										IA-IIA		33	108	4											ICG	1	0		1	1 (for LNM)
41	Niu et al. 2022	Association Study between the Sentinel Lymph Node Biopsy and the Clinicopathological Features of Patients with Cervical Cancer	Prospective study	China	February 2019 to June 2021	FIGO	59	48.6 ± 12.9	48.6				51	6		2		15 (>4 cm)				22 (>2/3)				12	22	25	IA-IIB		19		22	18										Tc-99m	2			Not specified
42	Yahata et al. 2022	Long-term follow up after sentinel node biopsy alone for early-stage cervical cancer	Retrospective study	Japan	January 2009 to December 2017	FIGO	181	Median=34.0 (range 21.0 to 73.0)	34				112	51	11														IA-IIA		24	154	3											Tc-99m	2	1		1	0
43	Smits et al. 2023	Finding the sentinel lymph node in early cervical cancer: When is unusual not uncommon?	Retrospective cohort study	United Kingdom	October 2015 to October 2019	FIGO 2009	100	Median=39.0 (range 24.0 to 82.0)	39				59	37	3	1		23	36	82						17	43	28	IA1-IIA1		7	91	2											ICG	1	0		0	1
44	Amengual et al. 2024	Detecting Atypical Sentinel Lymph Nodes in Early-Stage Cervical Cancer Using a Standardized Technique with a Hybrid Tracer	Prospective, observational, descriptive, single-centre study	Spain	January 2019 to October 2023	FIGO 2018	38	Median=46.5 (range 40.0 to 54.0)	46.5	Median=24.0 (range 22.0 to 27.0)	0	24	24	10	4		Median=20.0 (range 5.0 to 30.0)	14											IA1-IIA1		10	25	3											ICG+Tc99m	1 plus 2	1			1
45	Bizzarri et al. 2024_OSNA	Survival associated with the use of one-step nucleic acid amplification (OSNA) to detect sentinel lymph node metastasis in cervical cancer	Single-center, retrospective, cohort study	Italy	May 2017 to January 2021	FIGO 2018	100	Median=44.0 (range 26.0 to 85.0)	44	Median=24.0 (range 17.3 to 35.5)	0	24	98	56	3			37	43							21	63	29	IA-IIA1								72	76	2	6		1		ICG	1	OSNA		1	1
46	Bizzarri et al. 2024_SCCAN	Survival associated with the use of sentinel lymph node in addition to lymphadenectomy in early-stage cervical cancer treated with surgery alone: A sub-analysis of the Surveillance in Cervical CANcer (SCCAN) collaborative study	International, multicenter, retrospective study	Italy	January 2007 to December 2016	FIGO 2009	300	37.0% was >45 years					187	99	14			126	87		0					43	185	72	IB1-IIA2			293	6	1										radiocolloid in 181 (60.3 %), blue dye in 283 (94.3 %) (combined radiocolloid and blue dye in 177 - 59.0 %), indocyanine green in 5 (1.7 %)	1, 2, 5	0		1	1
47	Bogani et al. 2024	Sentinel node mapping, sentinel node mapping plus back-up lymphadenectomy, and lymphadenectomy in Early-sTage cERvical caNcer scheduled for fertilItY-sparing approach: The ETERNITY project	Retrospective, multi-institutional study	Europe, Asia, North America or Latin America.	January 2000 to December 2022	FIGO 2009	31	Median=33.0 (range 22.0 to 41.0)	33	Median=20.6 (range 18.0 to 27.0)	0	20.6	20	8	3				26							17 (G1&2)		14	IA1-IB1															SLN mapping using Ultrasound CT scan MRI PET-CT					1
48	Persson et al. 2024	A prospective study evaluating an optimized sentinel node algorithm in early stage cervical cancer: The PROSACC-study	Prospective non-randomized trial	Sweden	September 2014 to January 2023	FIGO 2009	181	Median=44.5 (range 23.0 to 85.0)	44.5	Median=24.7 (range 17.3 to 46.1)	0	24.7	93	73	3	12	Median=14.0 (range 2.0 to 80.0)		51										IA2-IIA1		28	148	5											ICG	1	1		1	1
49	Vemula Venkata et al. 2024	Effectiveness of sentinel lymph node biopsy and bilateral pelvic nodal dissection using methylene blue dye in early-stage operable cervical cancer-A prospective study	Prospective study	India	June 2016 to December 2017	FIGO	20	Median=53.0	53				19	1				9											IA-IIA		4	14	2											MB	3	1		1	1
							5004
[truncated: 31 more columns]

## Sheet: Table 1
Study ID	Author and Publication Year (Country)	Author and Publication Year (Country) (Country)	Study Design	Country	Study period	Clinical Stages, Criteria for CC staging	Total Sample size, n	Age (mean±SD or specified), years	BMI (kg/m2)	Clinical Stages	Criteria for CC staging	Tracer used	Reference Standard
1	Zhang et al. 2014	Zhang et al. 2014 (China)	Prospective single-arm study	China	June 2009 to December 2010	IA2-IIA, FIGO 2008	56	Median=45.5 (range 23.0 to 67.0)	Not specified	IA2-IIA	FIGO 2008	MB	Bilateral PLND	1. ICG (Indocyanine green); 2. Tc-99m (Technecium-99); 3. MB (Methylene blue); 4. CNP (Carbon nanoparticle)
2	Bats et al. 2015	Bats et al. 2015 (France)	Prospective multicenter study	France	January 2005 to June 2007	IA-IB1, FIGO	139	44.4 ±13.6	23.7±5.5	IA-IB1	FIGO	Tc-99m+patent blue	Pelvic and para-aortic lymphadenectomy
3	de Freitas et al. 2015	de Freitas et al. 2015 (Brazil)	Prospective longitudinal study	Brazil	March 2008 to November 2010	IA2-IIA, FIGO	57	Median=42.0 (range 24.0 to 71.0)	Median=24.1 (range 17.3 to 32.8)	IA2-IIA	FIGO	Tc-99m+Patent blue	Systematic bilateral PLND
4	Imboden et al. 2015	Imboden et al. 2015 (Switzerland)	Prospective cohort study	Switzerland	April 2008 to August 2012	IA1-IIB, FIGO	58	Mean=47.0 for Patent blue group; Mean=43.4 for ICG group	Not specified	IA1-IIB	FIGO	Tc-99m+Patent blue	Lymphadenectomy (based on the description of the paper)
5	Kato et al. 2015	Kato et al. 2015 (Japan)	Retrospective analysis	Japan	January 2005 to December 2013	IB1, Not specified	102	Not specified	Not specified	IB1	Not specified	Tc-99m±Patent blue ± ICG	lymphadenectomy
6	Buda et al. 2016	Buda et al. 2016 (Italy)	Retrospective cohort study	Italy	January 2011 to August 2012	IA2-IB1, Not specified	45	61.0 ± 13.4	Median=26.0 (range 16.0 to 35.0 )	IA2-IB1	Not specified	MB±Tc-99m or ICG	Systematic PLND
7	Cibula et al. 2016	Cibula et al. 2016 (Czech Republic)	Prospective single-arm study	Czech Republic	Not specified	IB1-IIB, Not specified	17	Mean=48.0; Median=45.0 (range 32.0 to 69.0)	Not specified	IB1-IIB	Not specified	Tc-99m+blue dye	PLND
8	Cusimano et al. 2017	Cusimano et al. 2017 (Canada)	Prospective, longitudinal cohort study	Canada	August 2010 to February 2014	IA1-IB1, FIGO	39	Median=42.0 (range 28.0 to 61.0)	Median=25.0 (range 19.0 to 39.0)	IA1-IB1	FIGO	Tc-99m+patent blue	Bilateral PLND
9	Deng et al. 2017	Deng et al. 2017 (China)	Prospective single-arm study	China	March 2003 to July 2015	IB1, FIGO 2009	49	Mean=28.5 (range 19.0 to 40.0)	Not specified	IB1	FIGO 2009	Tc-99m	Bilateral PLND
10	Di Martino et al. 2017	Di Martino et al. 2017 (Multiple European countries)	Multicenter, retrospective observational study	Multiple European countries	January 2008 to December 2016	IB1-IIB, FIGO	95	Median=49.0 (range 26.0 to 77.0) for the Tc-99m group; Median=46.0 (range 25.0 to 72.0) for the ICG group	Median=24.1 (range 17.4 to 41.5)	IB1-IIB	FIGO	Tc-99m+patent blue or ICG	Bilateral PLND
11	Lu et al. 2017	Lu et al. 2017 (China)	Prospective single-arm study	China	January 2014 to January 2016	IA2–IIA, FIGO 2009	40	Median=42.0 (range 34.0 to 53.0)	Median=26.0 (range 18.9 to 52.0)	IA2–IIA	FIGO 2009	CNP	Systemic PLND ± para-aortic lymphadenectomy
12	Papadia et al. 2017	Papadia et al. 2017 (Switzerland)	Retrospective analysis	Switzerland	December 2008 to November 2016	IA1–IIA, FIGO	60	Median=47.0 (range 27.0 to 72.0)	Median=24.0 (range 18.4 to 35.2)	IA1–IIA	FIGO	ICG or Tc-99m+patent blue	Bilateral PLND
13	Salvo et al. 2017	Salvo et al. 2017 (Umited States)	Retrospective analysis	Umited States	August 1997 to October 2015	IA1–IIA1, Not specified	188	Median=38.0 (range 21.0 to 68.0)	Median=26.6 (range 15.9 to 47.8)	IA1–IIA1	Not specified	ICG, Tc-99m, patent blue, or Tc-99m+patent blue	Bilateral PLND
14	Tanaka et al. 2017	Tanaka et al. 2017 (Japan)	Prospective cohort study	Japan	September 2012 to May 2016	IA-IIA1, FIGO	119	46.0±10.7	22.5±4.3	IA-IIA1	FIGO	Tc-99m, indigocarmine (IDC), or ICG	Systematic PLND
15	Buda et al. 2018	Buda et al. 2018 (Italy)	Retrospective study	Italy	March 2011 to April 2017	IA-IB1, FIGO	65	Median=46.0 (range 29.0 to 71.0) for the Tc-99m group; Median=42.0 (range 28.0 to 68.0) for the ICG group	Median=24.0 (range 17.0 to 35.0)	IA-IB1	FIGO	Tc-99m±patent blue	PLND
16	Cea Garcia et al. 2018	Cea Garcia et al. 2018 (Spain)	Prospective single-arm study	Spain	January 2012 to April 2017	IA-IIA1, FIGO	23	46.0 ± 10.1	24.8 ± 4.4	IA-IIA1	FIGO	Tc-99m+MB	Bilateral PLND
17	Kim et al. 2018	Kim et al. 2018 (Republic of Korea)	Single-center, retrospective study	Republic of Korea	August 2015 to January 2017	IA1-IIA, FIGO	103	Median=45.0 (range 29.0 to 77.0)	Median=22.4 (range 18.0 to 29.9)	IA1-IIA	FIGO	ICG	Bilateral PLND
18	Soergel et al. 2018	Soergel et al. 2018 (Germany)	Prospective single-arm study	Germany	May 2005 to March 2017	IA-IIA1, FIGO	33	Mean=50.7 (range 33.0 to 82.0)	Not specified	IA-IIA1	FIGO	ICG or Tc-99m+patent blue	Complete PLND
19	Sonoda et al. 2018	Sonoda et al. 2018 (Japan)	Retrospective study	Japan	June 2005 to May 2017.	In situ-IIA1, FIGO	201	Median=33.0 (range 21.0 to 43.0)	Not specified	In situ-IIA1	FIGO	Tc-99m	Final histological results of the SLN
20	Yahata et al. 2018	Yahata et al. 2018 (Japan)	Retrospective study	Japan	January 2009 to December 2015	IA-IIA1, FIGO	139	Median=33.0 (range 21.0 to 73.0)	Not specified	IA-IIA1	FIGO	Tc-99m	Final histological results of the SLN
21	Diaz-Feijoo et al. 2019	Diaz-Feijoo et al. 2019 (Spain)	Prospective single-arm study	Spain	September 2000 to October 2016	IA2-IIA1, FIGO 2009	128	48.4±12.2	Median=25.0 (range 18.0 to 28.0)	IA2-IIA1	FIGO 2009	Tc-99m+MB (or isosulfan blue)	Systematic and bilateral PLND
22	Balaya et al. 2020	Balaya et al. 2020 (France)	Prospective multicentric database study	France	January 2005 to December 2012	IA-IIA1, FIGO 2018	313	Median=42.0 (range 22.0 to 85.0)	Median=22.5 (range 14.6 to 42.2)	IA-IIA1	FIGO 2018	Tc-99m+patent blue	Final histological results of the SLN
23	Bizzarri et al. 2020	Bizzarri et al. 2020 (Italy)	Prospectivde cohort study	Italy	November 2017 to July 2019	IA1-IB1, FIGO 2009	18	Median=40.5 (range 31.0 to 57.0)	Median=23.5 (range 19.0 to 33.0)	IA1-IB1	FIGO 2009	ICG	Systematic PLND
24	Dostalek et al. 2020	Dostalek et al. 2020 (Czech Republic)	Retrospective single- institution study	Czech Republic	May 2005 to December 2015	, TNM stage	309	44.4±12.7	25.5±5.4		TNM stage	Tc-99m+patent blue	Systematic PLND
25	Favre et al. 2020	Favre et al. 2020 (France)	Randomized multicenter trial	France	December 2008 to November 2011	IA1-IIA1, FIGO 2009	101	Median=41.7	Median=22.6	IA1-IIA1	FIGO 2009	Tc-99m+patent blue	PLND	Pelvic-lymph-node dissection (PLND)
26	Gil-Ibanez et al. 2020	Gil-Ibanez et al. 2020 (Spain)	Retrospective study	Spain	March 2005 to April 2018	IB1, FIGO 2009	19	Median=33.5 (range 22.0 to 44.0)	Not specified	IB1	FIGO 2009	Tc-99m+Isosulfan blue dye	Bilateral PLND
27	Luhrs et al. 2020	Luhrs et al. 2020 (Sweden)	Prospective study	Sweden	November 2014 to March 2017	IA-IIA, FIGO 2009	65	Median=39.0 (range 23.0 to 79.0)	Median=24.4 (range 16.9 to 39.1)	IA-IIA	FIGO 2009	Tc-99m, ICG, or ICG+Tc-99m	PLND
28	Papathemelis et al. 2020	Papathemelis et al. 2020 (Germany)	Retrospective single-arm, single-center study	Germany	December 2015 to April 2018	IA1-IIB, FIGO	20	Mean=51.2 (range 35.0 to 75.0)	Mean=26.1 (range 16.0 to 37.0)	IA1-IIB	FIGO	ICG	Systematic PLND
29	Rychlik et al. 2020	Rychlik et al. 2020 (France)	Retrospective single-arm, multiple-center study	France	January 2001 and December 2018	IA1- IB2 , FIGO 2018	176	43.1±11.8	22.8±4.1	IA1- IB2	FIGO 2018	Tc-99m+MB, Tc-99m+ICG, MD, or ICG	Bilateral PLND
30	Santoro et al. 2020	Santoro et al. 2020 (Italy)	Retrospective study	Italy	January 2018 to March 2020	IA1-IIB, FIGO 2018	116	Median=41.0 (range 21.0 to 71.0) for the ultrastaging group; Median=46.0 (range 33.0 to 87.0) for the OSNA group	Not specified	IA1-IIB	FIGO 2018	ICG	Systematic bilateral PLND	one- step nucleic acid amplification (OSNA)
31	Wang et al. 2020	Wang et al. 2020 (China)	Retrospective study	China	December 2015 to March 2018	IB1-IIA1, FIGO 2009	45	45.0 ± 9.8	23.8 ± 3.1	IB1-IIA1	FIGO 2009	CNP	PLND
31	Bjornholt et al. 2021	Bjornholt et al. 2021 (Denmark)	Prospective multiple-center study	Denmark	September 2016 to August 2018	IA1-IIA0, FIGO 2008	60	Median=61.0 (range 24.0 to 85.0)	Median=27.0 (range 17.0 to 46.0)	IA1-IIA0	FIGO 2008	ICG	Final histological results of the SLN
33	Diniz et al. 2021	Diniz et al. 2021 (Brazil)	Retrospective study	Brazil	May 2014 to April 2020	IA1, FIGO 2019	92	Median=40.0 (range 22.0 to 76.0)	Median=25.4 (range 17.9 to 41.4)	IA1	FIGO 2019	Patent blue or ICG	Systematic PLND
34	Harano et al. 2021	Harano et al. 2021 (Japan)	Prospective one-arm study	Japan	January 2009 to January 2021	IA2–IB2, FIGO 2009	30	Median=34.0 (range 23.0 to 40.0)	Not specified	IA2–IB2	FIGO 2009	ICG	Total PLND
35	Sponholtz et al. 2021	Sponholtz et al. 2021 (Denmark)	Multicenter prospective cohort study	Denmark	March 2017 to January 2021	IA1-IB2, FIGO 2009	245	Median=44.0 (range 26.0 to 84.0)	Median=25.0 (range 17.6 to 46.5)	IA1-IB2	FIGO 2009	ICG	Completion PLND
36	Weissinger et al. 2021	Weissinger et al. 2021 (Germany)	Prospective study	Germany	March 2016 to April 2019	IA-IIB , FIGO	41	48.1±12.2	25.8±6.0	IA-IIB	FIGO	Tc-99m+ (ICG or blue dye)	Bilateral systematic lymphadenectomy
37	Ya et al. 2021	Ya et al. 2021 (China)	Prospective study	China	May 2017 to December 2019	IA2-IIA2, FIGO 2009	356	Median=46.0 (range 23.0 to 68.0)	Not specified	IA2-IIA2	FIGO 2009	CNP	Complete PLND
38	Aoki et al. 2022	Aoki et al. 2022 (Japan)	Prospective single-center cohort study	Japan	October 2016 and October 2019	IA2-IB1, FIGO 2009	77	Median=40.0 (range 25.0 to 74.0)	Median=21.0 (range 15.4 to 32.9)	IA2-IB1	FIGO 2009	ICG	Systematic PLND
39	Baeten et al. 2022	Baeten et al. 2022 (Netherlands)	Prospective, single-center, single-arm feasibility study	Netherlands	Not specified	IA – IB2 or IIA1 , FIGO 2018	10	Median=39.0 (range 26.0 to 72.0)	Median=24.6 (range 20.3 to 39.6)	IA – IB2 or IIA1	FIGO 2018	Tc-99m	PLND	Pelvic lymph node dissection (PLND)
40	Luhrs et al. 2022	Luhrs et al. 2022 (Sweden)	Prospective study	Sweden	January 2014 to December 2020	IA-IIA, FIGO 2009	145	Median=43.6 (range 23.0 to 85.0)	Median=24.5 (range 16.9 to 50.7)	IA-IIA	FIGO 2009	ICG	PLND
41	Niu et al. 2022	Niu et al. 2022 (China)	Prospective study	China	February 2019 to June 2021	IA-IIB , FIGO	59	48.6 ± 12.9	Not specified	IA-IIB	FIGO	Tc-99m	Extensive lymph node dissection
42	Yahata et al. 2022	Yahata et al. 2022 (Japan)	Retrospective study	Japan	January 2009 to December 2017	IA-IIA, FIGO	181	Median=34.0 (range 21.0 to 73.0)		IA-IIA	FIGO	Tc-99m	Final histological results of the SLN
43	Smits et al. 2023	Smits et al. 2023 (United Kingdom)	Retrospective cohort study	United Kingdom	October 2015 to October 2019	IA1-IIA1, FIGO 2009	100	Median=39.0 (range 24.0 to 82.0)		IA1-IIA1	FIGO 2009	ICG	PLND
44	Amengual et al. 2024	Amengual et al. 2024 (Spain)	Prospective, observational, descriptive, single-centre study	Spain	January 2019 to October 2023	IA1-IIA1, FIGO 2018	38	Median=46.5 (range 40.0 to 54.0)	Median=24.0 (range 22.0 to 27.0)	IA1-IIA1	FIGO 2018	ICG+Tc-99m	Final histological results of the SLN
45	Bizzarri et al. 2024_OSNA	Bizzarri et al. 2024_OSNA (Italy)	Single-center, retrospective, cohort study	Italy	May 2017 to January 2021	IA-IIA1, FIGO 2018	100	Median=44.0 (range 26.0 to 85.0)	Median=24.0 (range 17.3 to 35.5)	IA-IIA1	FIGO 2018	ICG	Bilateral systematic PLND
46	Bizzarri et al. 2024_SCCAN	Bizzarri et al. 2024_SCCAN (Italy)	International, multicenter, retrospective study	Italy	January 2007 to December 2016	IB1-IIA2, FIGO 2009	300	37.0% was >45 years		IB1-IIA2	FIGO 2009	Tc-99m± blue dye or ICG	Pelvic lymphadenectomy ± para-aortic lymphadenectomy
47	Bogani et al. 2024	Bogani et al. 2024 (Europe, Asia, North America or Latin America.)	Retrospective, multi-institutional study	Europe, Asia, North America or Latin America.	January 2000 to December 2022	IA1-IB1, FIGO 2009	31	Median=33.0 (range 22.0 to 41.0)	Median=20.6 (range 18.0 to 27.0)	IA1-IB1	FIGO 2009	Not specified	Bilateral PLND
48	Persson et al. 2024	Persson et al. 2024 (Sweden)	Prospective non-randomized trial	Sweden	September 2014 to January 2023	IA2-IIA1, FIGO 2009	181	Median=44.5 (range 23.0 to 85.0)	Median=24.7 (range 17.3 to 46.1)	IA2-IIA1	FIGO 2009	ICG	Completory PLND
49	Vemula Venkata et al. 2024	Vemula Venkata et al. 2024 (India)	Prospective study	India	June 2016 to December 2017	IA-IIA, FIGO	20	Median=53.0		IA-IIA	FIGO	MB	Complete bilateral PLND

## Sheet: Meta-analysis (total)
Study ID	Author and Publication Year	Number of patients with False Negative, n	Number of all patients with Positive (FN+TP), n	Title	Total included patients, n	Mean or median age, years	Mean or Median BMI ≥25 kg/m2 (yes=1, no=0)	Mean or Median BMI, kg/m2	Squamous cell carcinoma (SCC)		Adenocarcinoma (AD)		Adenosquamous cell carcinoma (AS)		well-differentiated patients (G1), n		Moderately-differentiated patients (G2), n		poorly-differentiated patients (G3), n		IA, n		IB, n		IIA, n		IIB, n		Total SLN number, n		Patients number of SLN detection, n		Patients with bilateral pelvic sentinel dissection, n		Patients with para-aortic SLN	Para-aortic SLN, %	Common iliac SLN, n	Common iliac SLN, %	External iliac SLN, n	External iliac SLN, %	Patients with Internal iliac SLN, n	Internal iliac SLN, %	Patients with Obturator (interiliac region) SLN, n	Obturator (interiliac region) SLN, %	Patients with presacral SLN	presacral SLN, %	Patients with Parametrial SLN	Parametrial SLN, %	Intraoperative Frozen Section with H&E (Yes=1; No=0)
Acount	StudyID	FalseNegative	TotalPositive		TotalSample	Age	Overweight	BMIValue	SCC, n	SCCPercent	AD, n	ADPercent	AS, n	ASPercent	G1, n	G1Percent	G2, n	G2Percent	G3, n	G3Percent	IA, n	IaPercent	IB, n	IbPercent	IIA, n	IIaPercent	IIB, n	IIbPercent		MeanSLN		SLNdetetionRate		BiSLNPatiePercent		ParaaorticSLNPercent		CommonIliacSLNPercent		ExternalIliacSLNPercent		InternalIliacSLN		ObturatorSLN		presacralSLN		ParametrialSLN
1	Zhang et al. 2014	0	11	Clinical analysis of sentinel lymph node identification in patients with cervical cancer	56	45.5			50	0.892857	5	0.0892857		0	14	0.25	18	0.321429	16	0.285714	6	0.107143	24	0.428571	26	0.464286	0	0	106	1.89286	49	0.875	31	0.553571		0	3	0.0283019	30	0.283019	26	0.245283	42	0.396226		0		0	1
2	Bats et al. 2015	2	25	Feasibility and performance of lymphoscintigraphy in sentinel lymph node biopsy for early cervical cancer: results of the prospective multicenter SENTICOL study	139	44.4	0	23.7	103	0.741007	34	0.244604	2	0.0143885		0		0		0	17	0.122302	121	0.870504	1	0.00719424	0	0	419	3.01439	136	0.978417			15	0.0357995	34	0.0811456	334	0.797136		0		0		0	30	0.071599	1
3	de Freitas et al. 2015	1	9	Can a Sentinel Node Mapping Algorithm Detect All Positive Lymph Nodes in Cervical Cancer?	57	42	0	24.1	50	0.877193	7	0.122807	0	0		0		0		0	11	0.192982	43	0.754386	3	0.0526316	0	0	88	1.54386	48	0.842105	28	0.491228	2	0.0227273		0	38	0.431818		0	48	0.545455		0	0	0	0
4	Imboden et al. 2015_1	0	9	A Comparison of Radiocolloid and Indocyanine Green Fluorescence Imaging, Sentinel Lymph Node Mapping in Patients with Cervical Cancer Undergoing Laparoscopic Surgery	36	47			27	0.75	7	0.194444		0		0		0		0	3	0.0833333	24	0.666667	7	0.194444	2	0.0555556	76	2.11111	30	0.833333	22	0.611111		0		0		0		0.1		0		0.05		0	1
4	Imboden et al. 2015_2	0	5		22	43.4			15	0.681818	4	0.181818		0		0		0		0	2	0.0909091	17	0.772727	3	0.136364	0	0	81	3.68182	21	0.954545	21	0.954545		0		0		0		0.1		0		0.05		0	1
5	Kato et al. 2015	2	24	Availability of tissue rinse liquid-based cytology for the rapid diagnosis of sentinel lymph node metastasis and improved bilateral detection by photodynamic eye camera	102				63	0.617647	18	0.176471	18	0.176471		0		0		0		0	102	1		0		0	205	2.0098	91	0.892157	69	0.676471															0
6	Buda et al. 2016	0	10	Impact of Indocyanine Green for Sentinel Lymph Node Mapping in Early Stage Endometrial and Cervical Cancer: Comparison with Conventional Radiotracer 99mTc and/or Blue Dye	45	61	1	26	31	0.688889	14	0.311111		0		0		0		0		0		0		0		0								0.02		0		0		0.02		0		0		0.01	0
7	Cibula et al. 2016	0	8	Risk of micrometastases in non-sentinel pelvic lymph nodes in cervical cancer	17	48			9	0.529412	6	0.352941	2	0.117647		0		0		0		0	15	0.882353		0	2	0.117647	43	2.52941	17	1																	1
8	Cusimano et al. 2017	1	8	Implementing a Cervical Sentinel Lymph Node Biopsy Program: Quality Improvement in Gynaecologic Oncology	39	42	1	25	22	0.564103	16	0.410256	1	0.025641	10	0.25641	13	0.333333	10	0.25641	6	0.153846	33	0.846154		0		0			36	0.923077	33	0.846154															1
9	Deng et al. 2017	0	4	Abdominal radical trachelectomy guided by sentinel lymph node biopsy for stage IB1 cervical cancer with tumors >2 cm	49	28.5			46	0.938776	3	0.0612245		0	17	0.346939	17	0.346939	15	0.306122		0	49	1		0		0	145	2.95918	45	0.918367	34	0.693878	1	0.00689655	8	0.0551724	46	0.317241		0	89	0.613793	1	0.00689655		0	1
10	Di Martino et al. 2017_1	0	13	Indocyanine Green versus Radiotracer with or without Blue Dye for Sentinel Lymph Node Mapping in Stage >IB1 Cervical Cancer (>2 cm)	47	49	0	24.1	31	0.659574	14	0.297872		0	6	0.12766	23	0.489362	17	0.361702		0	38	0.808511	8	0.170213	1	0.0212766	146	3.10638	43	0.914894	31	0.659574															1
10	Di Martino et al. 2017_2	3	13		48	46	0	24.2	33	0.6875	14	0.291667		0	1	0.0208333	24	0.5	22	0.458333		0	40	0.833333	6	0.125	2	0.0416667	151	3.14583	48	1	44	0.916667															1
11	Lu et al. 2017	0	6	Application of carbon nanoparticles in laparoscopic sentinel lymph node detection in patients with early-stage cervical cancer	40	42	1	26	30	0.75	7	0.175	3	0.075	11	0.275	16	0.4	12	0.3	2	0.05	31	0.775	6	0.15		0	173	4.325	38	0.95	20	0.5	2	0.0115607	15	0.0867052	46	0.265896	24	0.138728	83	0.479769	0	0	2	0.0115607	0
12	Papadia et al. 2017	2	16	The combination of preoperative PET/CT and sentinel lymph node biopsy in the surgical management of early-stage cervical cancer	60	47	0	24	45	0.75	1	0.0166667	11	0.183333	1	0.0166667	31	0.516667	25	0.416667	3	0.05	47	0.783333	10	0.166667		0	59	0.983333	55	0.916667	50	0.833333	5	0.0847458	54	0.915254		0		0		0		0		0	1
13	Salvo et al. 2017	1	35	Sensitivity and negative predictive value for sentinel lymph node biopsy in women with early-stage cervical cancer	188	38	1	26.6	95	0.505319	65	0.345745	15	0.0797872	22	0.117021	90	0.478723	67	0.356383	47	0.25	139	0.739362	2	0.0106383		0	595	3.16489	170	0.904255	117	0.62234	14	0.0235294	60	0.10084	188	0.315966		0	246	0.413445		0		0	1
14	Tanaka et al. 2017	9	167	The detection of sentinel lymph nodes in laparoscopic surgery for uterine cervical cancer using 99m-technetium-tin colloid, indocyanine green, and blue dye	119	46	0	22.5	74	0.621849	45	0.378151		0		0		0		0	18	0.151261	55	0.462185	19	0.159664	27	0.226891	189	1.58824	116	0.97479				0		0		0		0		0	5	0.026455	25	0.132275	1
15	Buda et al. 2018_1	0	2	Real-Time Fluorescent Sentinel Lymph Node Mapping with Indocyanine Green in Women with Previous Conization Undergoing Laparoscopic Surgery for Early Invasive Cervical Cancer: Comparison with Radiotracer +/- Blue Dye	23	46	0	24	19	0.826087		0		0	3	0.130435	11	0.478261	7	0.304348		0		0		0		0	54	2.34783	22	0.956522	16	0.695652	0	0	10	0.185185	27	0.5		0	16		0	0	1	0.0185185	1
15	Buda et al. 2018_2	0	6		42	42	0	22	33	0.785714		0		0	5	0.119048	23	0.547619	9	0.214286		0		0		0		0	166	3.95238	42	1	40	0.952381	11	0.0662651	17	0.10241	83	0.5		0	53		1	0.0060241	1	0.0060241	1
16	Cea Garcia et al. 2018	1	2	Selective biopsy of the sentinel node in cancer of cervix: Experience in validation phase	23	46	0	24.8	15	0.652174	5	0.217391	2	0.0869565		0		0		0	2	0.0869565	18	0.782609	3	0.130435		0	66	2.86957	22	0.956522	20	0.869565	1	0.0151515	11	0.166667	23	0.348485	4	0.0606061	23	0.348485		0	4	0.0606061	0
17	Kim et al. 2018	9	90	The efficacy of sentinel lymph node mapping with indocyanine green in cervical cancer	103	45	0	22.4	72	0.699029	23	0.223301	4	0.038835	9	0.0873786	72	0.699029	15	0.145631	14	0.135922	83	0.805825	6	0.0582524		0	241	2.33981	103	1	88	0.854369	1	0.00414938	6	0.0248963	84	0.348548	9	0.0373444	131	0.543568	1	0.00414938	9	0.0373444	1
18	Soergel et al. 2018	1	8	Sentinel lymphadenectomy in cervical cancer using near infrared fluorescence from indocyanine green combined with technetium-99m-nanocolloid	33	50.7			18	0.545455	15	0.454545		0		0		0		0	2	0.0606061	25	0.757576	4	0.121212	2	0.0606061
19	Sonoda et al. 2018	3	29	Value of Intraoperative Cytological and Pathological Sentinel Lymph Node Diagnosis in Fertility-Sparing Trachelectomy for Early-Stage Cervical Cancer	201	33			136	0.676617	54	0.268657	11	0.0547264		0		0		0	22	0.109453	170	0.845771	6	0.0298507	0	0	601	2.99005	201	1	201	1		0	18	0.0299501	209	0.347754	19	0.031614	105	0.174709	12	0.0199667	12	0.0199667	1
20	Yahata et al. 2018	8	22	Prognostic outcome and complications of sentinel lymph node navigation surgery for early-stage cervical cancer	139	33			98	0.705036	31	0.223022	10	0.0719424		0		0		0	15	0.107914	121	0.870504	3	0.0215827		0	345	2.48201	139	1	136	0.978417		0	14	0.0405797	164	0.475362	11	0.0318841	144	0.417391	2	0.0057971		0	1
21	Diaz-Feijoo et al. 2019	5	24	Clinical management of early-stage cervical cancer: The role of sentinel lymph node biopsy in tumors <=2cm	128	48.4	1	25	79	0.617188	49	0.382812		0		0		0		0	5	0.0390625	114	0.890625	9	0.0703125		0	274	2.14062	126	0.984375	96	0.75		0	28	0.10219	47	0.171533	7	0.0255474	183		2	0.00729927	7	0.0255474	0
22	Balaya et al. 2020	30	52	Diagnostic value of frozen section examination of sentinel lymph nodes in early-stage cervical cancer at the time of ultrastaging	313	42	0	22.5	210	0.670927	83	0.265176		0		0		0		0	28	0.0894569	255	0.814696	6	0.0191693		0	928	2.96486	313	1	276	0.881789	10	0.0107759	79	0.0851293	801	0.863147		0		0	19	0.0204741	14	0.0150862	Not for every case.
23	Bizzarri et al. 2020	2	8	Role of one-step nucleic acid amplification (OSNA) to detect sentinel lymph node low-volume metastasis in early-stage cervical cancer	18	40.5	0	23.5	10	0.555556	8	0.444444		0	2	0.111111	10	0.555556	4	0.222222	1	0.0555556	17	0.944444		0		0	39	2.16667	18	1	14	0.777778															intra- operative OSNA measurement
24	Dostalek et al. 2020	30	48	Impact of sentinel lymph node frozen section evaluation to avoid combined treatment in early-stage cervical cancer	309	44.4	1	25.5	238	0.770227	62	0.200647	9	0.0291262	34	0.110032	128	0.414239	102	0.330097		0		0		0		0			309	1	266	0.860841															1
25	Favre et al. 2020	0	9	Sentinel Lymph-Node Biopsy in Early-Stage Cervical Cancer: The 4-Year Follow-Up Results of the Senticol 2 Trial	101	41.7	0	22.6	73	0.722772	24	0.237624	2	0.019802		0		0		0	8	0.0792079	91	0.90099	1	0.00990099		0	360	3.56436	101	1			1	0.00277778	38	0.105556		0		0	306	0.85	6	0.0166667	3	0.00833333	1
26	Gil-Ibanez et al. 2020	0	0	Vaginal fertility-sparing surgery and laparoscopic sentinel lymph node detection in early cervical cancer. Retrospective study with 15 years of follow-up	19	33.5			9	0.473684	10	0.526316		0		0		0		0		0	19	1		0		0			19	1	19	1															1
27	Luhrs et al. 2020	1	8	Combining Indocyanine Green and Tc99-nanocolloid does not increase the detection rate of sentinel lymph nodes in early stage cervical cancer compared to Indocyanine Green alone	65	39	0	24.4	33	0.507692	29	0.446154	1	0.0153846		0		0		0	14	0.215385	49	0.753846	2	0.0307692		0			65	1	60	0.923077															1
28	Papathemelis et al. 2020	2	7	Value of indocyanine green pelvic lymph node mapping in the surgical approach of cervical cancer	20	51.3	1	26.1		0		0		0	2	0.1	9	0.45	8	0.4	1	0.05	13	0.65	2	0.1	4	0.2			20	1	18	0.9															0
29	Rychlik et al. 2020	8	28	Frozen section examination of sentinel lymph nodes can be used as a decisional tool in the surgical management of early cervical cancer	176	43.1	0	22.8	120	0.681818	49	0.278409	4	0.0227273		0		0		0	16	0.0909091	160	0.909091		0		0	534	3.03409	176	1	153	0.869318	11	0.0205993	38	0.071161		0		0		0	4	0.00749064		0	1
30	Santoro et al. 2020_1	0	6	Standard ultrastaging compared to one- step nucleic acid amplification (OSNA) for the detection of sentinel lymph node metastases in early stage cervical cancer	53	41			28	0.528302	25	0.471698		0	0	0	21	0.396226	7	0.132075	29	0.54717	18	0.339623	3	0.0566038	3	0.0566038					41	0.773585															1
30	Santoro et al. 2020_2	2	18		63	46			43	0.68254	17	0.269841		0	2	0.031746	28	0.444444	6	0.0952381	24	0.380952	29	0.460317	7	0.111111	3	0.047619					53	0.84127															1
31	Wang et al. 2020	0	4	Detection of sentinel lymph node in laparoscopic surgery for uterine cervical cancer using carbon nanoparticles	45	45	0	23.8	38	0.844444	7 (AD+AS)	#VALUE!		0	6	0.133333	12	0.266667	27	0.6		0	44	0.977778	1	0.0222222		0	225	5	42	0.933333	27	0.6
32	Bjornholt et al. 2021	1	8	Sentinel lymph node mapping for endometrial and cervical cancer in Denmark	60	61	1	27		0		0		0		0		0		0	2	0.0333333	56	0.933333	3	0.05		0																					0
33	Diniz et al. 2021	1	14	Pathological factors associated with non-sentinel lymph node metastasis in early stage cervical cancer	92	40	1	25.4	34	0.369565	54	0.586957	4	0.0434783	8	0.0869565	60	0.652174	18	0.195652	92	1		0		0		0			92	1	75	0.815217															0
34	Harano et al. 2021	2	6	Clinical Study of Sentinel Lymph Node Detection Using Photodynamic Eye for Abdominal Radical Trachelectomy	30	34			19	0.633333	6	0.2	2	0.0666667		0		0		0	3	0.1	27	0.9		0		0	350	11.6667	30	1				0	90	0.257143	98	0.28	22	0.0628571	122	0.348571	3	0.00857143	4	0.0114286
35	Sponholtz et al. 2021	12	38	Sentinel lymph node mapping in early-stage cervical cancer - A national prospective multicenter study (SENTIREC trial)	245	44	1	25	146	0.595918	86	0.35102	7	0.0285714		0		0		0	2	0.00816327	243	0.991837		0		0			236	0.963265	201	0.820408															0 (Only clinically suspected lymph nodes had frozen section)
36	Weissinger et al. 2021	4	12	Lymph Node Staging with a Combined Protocol of 18F-FDG PET/MRI and Sentinel Node SPECT/CT: A Prospective Study in Patients with FIGO I/II Cervical Carcinoma	41	48.1	1	25.8		0		0		0	4	0.097561	17	0.414634	20	0.487805		0		0		0		0			34	0.829268																	1
37	Ya et al. 2021	2	46	Role of carbon nanoparticle suspension in sentinel lymph node biopsy for early-stage cervical cancer: a prospective study	356	46			317	0.890449	39	0.109551		0	69	0.19382	190	0.533708	97	0.272472		0		0		0		0			325	0.912921																	0
38	Aoki et al. 2022	0	11	Indocyanine green-guided sentinel lymph node mapping during laparoscopic surgery with vaginal cuff closure but no uterine manipulator for cervical cancer	77	40	0	21	40	0.519481	26	0.337662	10	0.12987		0		0		0	3	0.038961	74	0.961039		0		0	154	2	76	0.987013	68	0.883117		0	1	0.00649351	61	0.396104	2	0.012987	89	0.577922		0	1	0.00649351
39	Baeten et al. 2022	0	6	Feasibility of a drop-in gamma-probe for radioguided sentinel lymph detection in early-stage cervical cancer	10	39	0	24.6	7	0.7	3	0.3		0	2	0.2	5	0.5	3	0.3	2	0.2	8	0.8		0		0	22	2.2	10	1	9	0.9
40	Luhrs et al. 2022	0	19	Similar distribution of pelvic sentinel lymph nodes and nodal metastases in cervical and endometrial cancer. A prospective study based on lymphatic anatomy	145	43.6	0	24.5	84	0.57931	49	0.337931	2	0.0137931		0		0		0	33	0.227586	108	0.744828	4	0.0275862		0																					1
41	Niu et al. 2022	2	15	Association Study between the Sentinel Lymph Node Biopsy and the Clinicopathological Features of Patients with Cervical Cancer	59	48.6			51	0.864407	6	0.101695		0	12	0.20339	22	0.372881	25	0.423729	19	0.322034		0	22	0.372881	18	0.305085			56	0.949153																	0
42	Yahata et al. 2022	8	20	Long-term follow up after sentinel node biopsy alone for early-stage cervical cancer	181	34			112	0.618785	51	0.281768	11	0.0607735		0		0		0	24	0.132597	154	0.850829	3	0.0165746		0			568	3.13812	181	1															1
43	Smits et al. 2023	2	8	Finding the sentinel lymph node in early cervical cancer: When is unusual not uncommon?	100	39			59	0.59	37	0.37	3	0.03	17	0.17	43	0.43	28	0.28	7	0.07	91	0.91	2	0.02		0	286	2.86	88	0.88	74	0.74		0													1
44	Amengual et al. 2024	0	8	Detecting Atypical Sentinel Lymph Nodes in Early-Stage Cervical Cancer Using a Standardized Technique with a Hybrid Tracer	38	46.5	0	24	24	0.631579	10	0.263158	4	0.105263		0		0		0	10	0.263158	25	0.657895	3	0.0789474		0	146	3.84211	38	1	34	0.894737	1	0.00684932	5	0.0342466	80	0.547945	2	0.0136986	51	0.349315	3	0.0205479	4	0.0273973	1
45	Bizzarri et al. 2024_OSNA	3	25	Survival associated with the use of one-step nucleic acid amplification (OSNA) to detect sentinel lymph node metastasis in cervical cancer	100	44	0	24	98	0.98	56	0.56	3	0.03	21	0.21	63	0.63	29	0.29		0		0		0		0				0	141	1.41															0
46	Bizzarri et al. 2024_SCCAN	0	12	Survival associated with the use of sentinel lymph node in addition to lymphadenectomy in early-stage cervical cancer treated with surgery alone: A sub-analysis of the Surveillance in Cervical CANcer (SCCAN) collaborative study	300				187	0.623333	99	0.33	14	0.0466667	43	0.143333	185	0.616667	72	0.24		0	293	0.976667	6	0.02	1	0.00333333				0		0
47	Bogani et al. 2024	1	3	Sentinel node mapping, sentinel node mapping plus back-up lymphadenectomy, and lymphadenectomy in Early-sTage cERvical caNcer scheduled for fertilItY-sparing approach: The ETERNITY project	31	33	0	20.6	20	0.645161	8	0.258065	3	0.0967742	17	0.548387		0	14	0.451613		0		0		0		0				0		0															1
48	Persson et al. 2024	0	30	A prospective study evaluating an optimized sentinel node algorithm in early stage cervical cancer: The PROSACC-study	181	44.5	0	24.7	93	0.513812	73	0.403315	3	0.0165746		0		0		0	28	0.154696	148	0.81768	5	0.0276243		0	951	5.25414	162	0.895028																	0
49	Vemula Venkata et al. 2024	0	2	Effectiveness of sentinel lymph node biopsy and bilateral pelvic nodal dissection using methylene blue dye in early-stage operable cervical cancer-A prospective study	20	53			19	0.95	1	0.05		0		0		0		0	4	0.2	14	0.7	2	0.1		0	55	2.75	18	0.9	8	0.4		0		0	12	0.218182	3	0.0545455	40	0.727273		0		0	1
					5004																																												OSNA
																																																	0
																																																	1
																																																	1
[truncated: 5 more columns]

## Sheet: Diameter>2 cm
Study ID	Author and Publication Year	Title	Total included patients, n	Diameter of the tumor>2 cm, n		Number of patients with False Negative, n	Number of all patients with Positive (FN+TP), n
counting	StudyID				Proportion	False Negative	Total Positive
#REF!	Imboden et al. 2015_1	A Comparison of Radiocolloid and Indocyanine Green Fluorescence Imaging, Sentinel Lymph Node Mapping in Patients with Cervical Cancer Undergoing Laparoscopic Surgery	36	23	0.638889	0	9
4	Imboden et al. 2015_2		22	16	0.727273	0	5
8	Cusimano et al. 2017	Implementing a Cervical Sentinel Lymph Node Biopsy Program: Quality Improvement in Gynaecologic Oncology	39	0	0	1	8
9	Deng et al. 2017	Abdominal radical trachelectomy guided by sentinel lymph node biopsy for stage IB1 cervical cancer with tumors >2 cm	49	49	1	0	4
11	Lu et al. 2017	Application of carbon nanoparticles in laparoscopic sentinel lymph node detection in patients with early-stage cervical cancer	40	32	0.8	0	6
12	Papadia et al. 2017	The combination of preoperative PET/CT and sentinel lymph node biopsy in the surgical management of early-stage cervical cancer	60	41	0.683333	2	16
13	Salvo et al. 2017	Sensitivity and negative predictive value for sentinel lymph node biopsy in women with early-stage cervical cancer	188	133	0.707447	1	35
14	Tanaka et al. 2017	The detection of sentinel lymph nodes in laparoscopic surgery for uterine cervical cancer using 99m-technetium-tin colloid, indocyanine green, and blue dye	119	72	0.605042	9	167
17	Kim et al. 2018	The efficacy of sentinel lymph node mapping with indocyanine green in cervical cancer	103	25	0.242718	9	90
22	Balaya et al. 2020	Diagnostic value of frozen section examination of sentinel lymph nodes in early-stage cervical cancer at the time of ultrastaging	313	82	0.261981	30	52
23	Bizzarri et al. 2020	Role of one-step nucleic acid amplification (OSNA) to detect sentinel lymph node low-volume metastasis in early-stage cervical cancer	18	7	0.388889	2	8
26	Gil-Ibanez et al. 2020	Vaginal fertility-sparing surgery and laparoscopic sentinel lymph node detection in early cervical cancer. Retrospective study with 15 years of follow-up	19	4	0.210526	0	0
30	Santoro et al. 2020_1	Standard ultrastaging compared to one- step nucleic acid amplification (OSNA) for the detection of sentinel lymph node metastases in early stage cervical cancer	53	14	0.264151	0	6
30	Santoro et al. 2020_2		63	12	0.190476	2	18
31	Wang et al. 2020	Detection of sentinel lymph node in laparoscopic surgery for uterine cervical cancer using carbon nanoparticles	45	39	0.866667	0	4
31	Bjornholt et al. 2021_0	Sentinel lymph node mapping for endometrial and cervical cancer in Denmark	60	27	0.45	1	8
32	Bjornholt et al. 2021_1	Sentinel lymph node mapping for endometrial and cervical cancer in Denmark	27	27	1	1	7
32	Bjornholt et al. 2021_2		33	0	0	0	1
33	Diniz et al. 2021	Pathological factors associated with non-sentinel lymph node metastasis in early stage cervical cancer	92	52	0.565217	1	14
34	Harano et al. 2021	Clinical Study of Sentinel Lymph Node Detection Using Photodynamic Eye for Abdominal Radical Trachelectomy	30	15	0.5	2	6
35	Sponholtz et al. 2021	Sentinel lymph node mapping in early-stage cervical cancer - A national prospective multicenter study (SENTIREC trial)	245	103	0.420408	12	38
			130	0	0	1	7
			115	103	0.895652	11	21
37	Ya et al. 2021	Role of carbon nanoparticle suspension in sentinel lymph node biopsy for early-stage cervical cancer: a prospective study	356	89	0.25	2	46
38	Aoki et al. 2022	Indocyanine green-guided sentinel lymph node mapping during laparoscopic surgery with vaginal cuff closure but no uterine manipulator for cervical cancer	77	38	0.493506	0	11
39	Baeten et al. 2022	Feasibility of a drop-in gamma-probe for radioguided sentinel lymph detection in early-stage cervical cancer	10	3	0.3	0	6
40	Luhrs et al. 2022	Similar distribution of pelvic sentinel lymph nodes and nodal metastases in cervical and endometrial cancer. A prospective study based on lymphatic anatomy	145	8	0.0551724	0	19
42	Niu et al. 2022	Association Study between the Sentinel Lymph Node Biopsy and the Clinicopathological Features of Patients with Cervical Cancer	59	15	0.254237	2	15
44	Smits et al. 2023	Finding the sentinel lymph node in early cervical cancer: When is unusual not uncommon?	100	23	0.23	2	8
45	Amengual et al. 2024	Detecting Atypical Sentinel Lymph Nodes in Early-Stage Cervical Cancer Using a Standardized Technique with a Hybrid Tracer	38	14	0.368421	0	8
46	Bizzarri et al. 2024_OSNA	Survival associated with the use of one-step nucleic acid amplification (OSNA) to detect sentinel lymph node metastasis in cervical cancer	100	37	0.37	3	25
47	Bizzarri et al. 2024_SCCAN	Survival associated with the use of sentinel lymph node in addition to lymphadenectomy in early-stage cervical cancer treated with surgery alone: A sub-analysis of the Surveillance in Cervical CANcer (SCCAN) collaborative study	300	126	0.42	0	12
50	Vemula Venkata et al. 2024	Effectiveness of sentinel lymph node biopsy and bilateral pelvic nodal dissection using methylene blue dye in early-stage operable cervical cancer-A prospective study	20	9	0.45	0	2

## Sheet: Neoadjuvant
Study ID		Author and Publication Year	Title	Total included patients, n	Neoadjuvent treatment, n		Number of patients with False Negative, n	Number of all patients with Positive (FN+TP), n
	counting					Proportion	False Negative	Total Positive
1	1	Zhang et al. 2014	Clinical analysis of sentinel lymph node identification in patients with cervical cancer	56	0	0	0	11
2	2	Bats et al. 2015	Feasibility and performance of lymphoscintigraphy in sentinel lymph node biopsy for early cervical cancer: results of the prospective multicenter SENTICOL study	139	0	0	2	25
8	3	Cusimano et al. 2017	Implementing a Cervical Sentinel Lymph Node Biopsy Program: Quality Improvement in Gynaecologic Oncology	39	0	0	1	8
11	4	Lu et al. 2017	Application of carbon nanoparticles in laparoscopic sentinel lymph node detection in patients with early-stage cervical cancer	40	11	0.275	0	6
14	5	Tanaka et al. 2017	The detection of sentinel lymph nodes in laparoscopic surgery for uterine cervical cancer using 99m-technetium-tin colloid, indocyanine green, and blue dye	119	28	0.235294	9	167
19	6	Sonoda et al. 2018	Value of Intraoperative Cytological and Pathological Sentinel Lymph Node Diagnosis in Fertility-Sparing Trachelectomy for Early-Stage Cervical Cancer	201	10	0.0497512	3	29
22	7	Balaya et al. 2020	Diagnostic value of frozen section examination of sentinel lymph nodes in early-stage cervical cancer at the time of ultrastaging	313	62	0.198083	30	52
24	8	Dostalek et al. 2020	Impact of sentinel lymph node frozen section evaluation to avoid combined treatment in early-stage cervical cancer	309	39	0.126214	30	48
28	9	Papathemelis et al. 2020	Value of indocyanine green pelvic lymph node mapping in the surgical approach of cervical cancer	20	8	0.4	2	7
29	10	Rychlik et al. 2020	Frozen section examination of sentinel lymph nodes can be used as a decisional tool in the surgical management of early cervical cancer	176	2	0.0113636	8	28
31	11	Wang et al. 2020	Detection of sentinel lymph node in laparoscopic surgery for uterine cervical cancer using carbon nanoparticles	45	1	0.0222222	0	4
34	12	Harano et al. 2021	Clinical Study of Sentinel Lymph Node Detection Using Photodynamic Eye for Abdominal Radical Trachelectomy	30	4	0.133333	2	6
37	13	Ya et al. 2021	Role of carbon nanoparticle suspension in sentinel lymph node biopsy for early-stage cervical cancer: a prospective study	356	64	0.179775	2	46
47	14	Bizzarri et al. 2024_SCCAN	Survival associated with the use of sentinel lymph node in addition to lymphadenectomy in early-stage cervical cancer treated with surgery alone: A sub-analysis of the Surveillance in Cervical CANcer (SCCAN) collaborative study	300	0	0	0	12

## Sheet: Tracers
Study ID	Author and Publication Year	Title	Total included patients, n	Tracer used (original)	Tracer used 1. ICG (Indocyanine green); 2. Tc-99m (Technecium-99); 3. MB (Methylene blue); 4. CNP (Carbon nanoparticle); 5. Tc-99m plus 6. Others	Number of patients with False Negative, n	Number of all patients with Positive (FN+TP), n
						False Negative	Total Positive
1	Zhang et al. 2014	Clinical analysis of sentinel lymph node identification in patients with cervical cancer	56	MB	3	0	11
2	Bats et al. 2015	Feasibility and performance of lymphoscintigraphy in sentinel lymph node biopsy for early cervical cancer: results of the prospective multicenter SENTICOL study	139	Tc-99m+patent blue	5	2	25
3	de Freitas et al. 2015	Can a Sentinel Node Mapping Algorithm Detect All Positive Lymph Nodes in Cervical Cancer?	57	Tc-99m+Patent blue	5	1	9
4	Imboden et al. 2015_1	A Comparison of Radiocolloid and Indocyanine Green Fluorescence Imaging, Sentinel Lymph Node Mapping in Patients with Cervical Cancer Undergoing Laparoscopic Surgery	36	Tc-99m+Patent blue	5	0	9
4	Imboden et al. 2015_2		22	Tc-99m±Patent blue ± ICG	5	0	5
5	Kato et al. 2015	Availability of tissue rinse liquid-based cytology for the rapid diagnosis of sentinel lymph node metastasis and improved bilateral detection by photodynamic eye camera	102	MB±Tc-99m or ICG	6	2	24
6	Buda et al. 2016	Impact of Indocyanine Green for Sentinel Lymph Node Mapping in Early Stage Endometrial and Cervical Cancer: Comparison with Conventional Radiotracer 99mTc and/or Blue Dye	45	Tc-99m+blue dye	5	0	10
7	Cibula et al. 2016	Risk of micrometastases in non-sentinel pelvic lymph nodes in cervical cancer	17	Tc-99m+patent blue	5	0	8
8	Cusimano et al. 2017	Implementing a Cervical Sentinel Lymph Node Biopsy Program: Quality Improvement in Gynaecologic Oncology	39	Tc-99m	2	1	8
9	Deng et al. 2017	Abdominal radical trachelectomy guided by sentinel lymph node biopsy for stage IB1 cervical cancer with tumors >2 cm	49	Tc-99m+patent blue	5	0	4
10	Di Martino et al. 2017_1	Indocyanine Green versus Radiotracer with or without Blue Dye for Sentinel Lymph Node Mapping in Stage >IB1 Cervical Cancer (>2 cm)	47	Tc-99m+ patent blue	5	0	13
10	Di Martino et al. 2017_2		48	ICG	1	3	13
11	Lu et al. 2017	Application of carbon nanoparticles in laparoscopic sentinel lymph node detection in patients with early-stage cervical cancer	40	CNP	4	0	6
12	Papadia et al. 2017	The combination of preoperative PET/CT and sentinel lymph node biopsy in the surgical management of early-stage cervical cancer	60	ICG or Tc-99m+patent blue	6	2	16
13	Salvo et al. 2017	Sensitivity and negative predictive value for sentinel lymph node biopsy in women with early-stage cervical cancer	188	ICG, Tc-99m, patent blue, or Tc-99m+patent blue	6	1	35
14	Tanaka et al. 2017	The detection of sentinel lymph nodes in laparoscopic surgery for uterine cervical cancer using 99m-technetium-tin colloid, indocyanine green, and blue dye	119	Tc-99m, indigocarmine (IDC), or ICG	6	9	167
15	Buda et al. 2018_1	Real-Time Fluorescent Sentinel Lymph Node Mapping with Indocyanine Green in Women with Previous Conization Undergoing Laparoscopic Surgery for Early Invasive Cervical Cancer: Comparison with Radiotracer +/- Blue Dye	23	Tc-99m±patent blue	5	0	2
15	Buda et al. 2018_2		42	ICG	1	0	6
16	Cea Garcia et al. 2018	Selective biopsy of the sentinel node in cancer of cervix: Experience in validation phase	23	Tc-99m + MB	5	1	2
17	Kim et al. 2018	The efficacy of sentinel lymph node mapping with indocyanine green in cervical cancer	103	ICG	1	9	90
18	Soergel et al. 2018	Sentinel lymphadenectomy in cervical cancer using near infrared fluorescence from indocyanine green combined with technetium-99m-nanocolloid	33	ICG, Tc-99m and patent blue	6	1	8
19	Sonoda et al. 2018	Value of Intraoperative Cytological and Pathological Sentinel Lymph Node Diagnosis in Fertility-Sparing Trachelectomy for Early-Stage Cervical Cancer	201	Tc-99m	2	3	29
20	Yahata et al. 2018	Prognostic outcome and complications of sentinel lymph node navigation surgery for early-stage cervical cancer	139	Tc-99m	2	8	22
21	Diaz-Feijoo et al. 2019	Clinical management of early-stage cervical cancer: The role of sentinel lymph node biopsy in tumors <=2cm	128	Tc-99m+MB (or isosulfan blue)	5	5	24
22	Balaya et al. 2020	Diagnostic value of frozen section examination of sentinel lymph nodes in early-stage cervical cancer at the time of ultrastaging	313	Tc-99m+patent blue	5	30	52
23	Bizzarri et al. 2020	Role of one-step nucleic acid amplification (OSNA) to detect sentinel lymph node low-volume metastasis in early-stage cervical cancer	18	ICG	1	2	8
24	Dostalek et al. 2020	Impact of sentinel lymph node frozen section evaluation to avoid combined treatment in early-stage cervical cancer	309	Tc-99m+patent blue	5	30	48
25	Favre et al. 2020	Sentinel Lymph-Node Biopsy in Early-Stage Cervical Cancer: The 4-Year Follow-Up Results of the Senticol 2 Trial	101	Tc-99m+patent blue	5	0	9
26	Gil-Ibanez et al. 2020	Vaginal fertility-sparing surgery and laparoscopic sentinel lymph node detection in early cervical cancer. Retrospective study with 15 years of follow-up	19	Tc-99m+Isosulfan blue dye	5	0	0
27	Luhrs et al. 2020	Combining Indocyanine Green and Tc99-nanocolloid does not increase the detection rate of sentinel lymph nodes in early stage cervical cancer compared to Indocyanine Green alone	65	Tc-99m, ICG, or ICG+Tc-99m	6	1	8
28	Papathemelis et al. 2020	Value of indocyanine green pelvic lymph node mapping in the surgical approach of cervical cancer	20	ICG	1	2	7
29	Rychlik et al. 2020	Frozen section examination of sentinel lymph nodes can be used as a decisional tool in the surgical management of early cervical cancer	176	Tc-99m+MB, Tc-99m+ICG, MD, or ICG	6	8	28
30	Santoro et al. 2020_1	Standard ultrastaging compared to one- step nucleic acid amplification (OSNA) for the detection of sentinel lymph node metastases in early stage cervical cancer	53	ICG	1	0	6
30	Santoro et al. 2020_2		63	ICG	1	2	18
31	Wang et al. 2020	Detection of sentinel lymph node in laparoscopic surgery for uterine cervical cancer using carbon nanoparticles	45	CNP	4	0	4
31	Bjornholt et al. 2021_0	Sentinel lymph node mapping for endometrial and cervical cancer in Denmark	60	ICG	1	1	8
32	Diniz et al. 2021	Pathological factors associated with non-sentinel lymph node metastasis in early stage cervical cancer	92	Patent blue or ICG	6	1	14
34	Harano et al. 2021	Clinical Study of Sentinel Lymph Node Detection Using Photodynamic Eye for Abdominal Radical Trachelectomy	30	ICG	1	2	6
35	Sponholtz et al. 2021	Sentinel lymph node mapping in early-stage cervical cancer - A national prospective multicenter study (SENTIREC trial)	245	ICG	1	12	38
36	Weissinger et al. 2021	Lymph Node Staging with a Combined Protocol of 18F-FDG PET/MRI and Sentinel Node SPECT/CT: A Prospective Study in Patients with FIGO I/II Cervical Carcinoma	41	Tc-99m + ICG or blue dye	5	4	12
37	Ya et al. 2021	Role of carbon nanoparticle suspension in sentinel lymph node biopsy for early-stage cervical cancer: a prospective study	356	CNP	4	2	46
38	Aoki et al. 2022	Indocyanine green-guided sentinel lymph node mapping during laparoscopic surgery with vaginal cuff closure but no uterine manipulator for cervical cancer	77	ICG	1	0	11
39	Baeten et al. 2022	Feasibility of a drop-in gamma-probe for radioguided sentinel lymph detection in early-stage cervical cancer	10	Tc-99m	2	0	6
40	Luhrs et al. 2022	Similar distribution of pelvic sentinel lymph nodes and nodal metastases in cervical and endometrial cancer. A prospective study based on lymphatic anatomy	145	ICG	1	0	19
41	Niu et al. 2022	Association Study between the Sentinel Lymph Node Biopsy and the Clinicopathological Features of Patients with Cervical Cancer	59	Tc-99m	2	2	15
42	Yahata et al. 2022	Long-term follow up after sentinel node biopsy alone for early-stage cervical cancer	181	Tc-99m	2	8	20
43	Smits et al. 2023	Finding the sentinel lymph node in early cervical cancer: When is unusual not uncommon?	100	ICG	1	2	8
44	Amengual et al. 2024	Detecting Atypical Sentinel Lymph Nodes in Early-Stage Cervical Cancer Using a Standardized Technique with a Hybrid Tracer	38	ICG+Tc-99m	5	0	8
45	Bizzarri et al. 2024_OSNA	Survival associated with the use of one-step nucleic acid amplification (OSNA) to detect sentinel lymph node metastasis in cervical cancer	100	ICG	1	3	25
46	Bizzarri et al. 2024_SCCAN	Survival associated with the use of sentinel lymph node in addition to lymphadenectomy in early-stage cervical cancer treated with surgery alone: A sub-analysis of the Surveillance in Cervical CANcer (SCCAN) collaborative study	300	Tc-99m± blue dye or ICG	5	0	12
47	Bogani et al. 2024	Sentinel node mapping, sentinel node mapping plus back-up lymphadenectomy, and lymphadenectomy in Early-sTage cERvical caNcer scheduled for fertilItY-sparing approach: The ETERNITY project	31	Not specified	6	1	3
48	Persson et al. 2024	A prospective study evaluating an optimized sentinel node algorithm in early stage cervical cancer: The PROSACC-study	181	ICG	1	0	30
49	Vemula Venkata et al. 2024	Effectiveness of sentinel lymph node biopsy and bilateral pelvic nodal dissection using methylene blue dye in early-stage operable cervical cancer-A prospective study	20	MB	3	0	2

## Sheet: Frozen section
Study ID	Author and Publication Year	Title	Total included patients, n	Intraoperative Frozen Section with H&E (Yes=1; No=0)	Intraoperative TRLBC with H&E and ICH (Yes=1; No=0)	H&E (hematoxylin and eosin)(Yes=1; No=0)	Ultrastaging (Yes=1; No=0)	1=no ultrastaging; 2= FS by HE, then all LN by HE and ultrastaging; 3= no FS or without considering the FS, all LN by HE and ultrastaging; 4=intraexamination; 5. no PLND; 6=not specified.	Reference Standard	Number of patients with False Negative, n	Number of all patients with Positive (FN+TP), n
								PathologyExam		False Negative	Total Positive
1	Zhang et al. 2014	Clinical analysis of sentinel lymph node identification in patients with cervical cancer	56	1	0	1	0	1	Bilateral PLND	0	11
2	Bats et al. 2015	Feasibility and performance of lymphoscintigraphy in sentinel lymph node biopsy for early cervical cancer: results of the prospective multicenter SENTICOL study	139	1	0	1	1	2	Pelvic and para-aortic lymphadenectomy	2	25
3	de Freitas et al. 2015	Can a Sentinel Node Mapping Algorithm Detect All Positive Lymph Nodes in Cervical Cancer?	57	0	0	1	1	3	Systematic bilateral PLND	1	9
4	Imboden et al. 2015_1	A Comparison of Radiocolloid and Indocyanine Green Fluorescence Imaging, Sentinel Lymph Node Mapping in Patients with Cervical Cancer Undergoing Laparoscopic Surgery	58	1	0	1	1	3	Lymphadenectomy (based on the description of the paper)	0	14
5	Kato et al. 2015	Availability of tissue rinse liquid-based cytology for the rapid diagnosis of sentinel lymph node metastasis and improved bilateral detection by photodynamic eye camera	102	0	1	0	1	4	lymphadenectomy	2	24
6	Buda et al. 2016	Impact of Indocyanine Green for Sentinel Lymph Node Mapping in Early Stage Endometrial and Cervical Cancer: Comparison with Conventional Radiotracer 99mTc and/or Blue Dye	45	0		1	1	3	Systematic PLND	0	10
7	Cibula et al. 2016	Risk of micrometastases in non-sentinel pelvic lymph nodes in cervical cancer	17	1		1	1	2	PLND	0	8
8	Cusimano et al. 2017	Implementing a Cervical Sentinel Lymph Node Biopsy Program: Quality Improvement in Gynaecologic Oncology	39	1		1	1	2	Bilateral PLND	1	8
9	Deng et al. 2017	Abdominal radical trachelectomy guided by sentinel lymph node biopsy for stage IB1 cervical cancer with tumors >2 cm	49	1		1	1	2	Bilateral PLND	0	4
10	Di Martino et al. 2017_1	Indocyanine Green versus Radiotracer with or without Blue Dye for Sentinel Lymph Node Mapping in Stage >IB1 Cervical Cancer (>2 cm)	95	1		1	1	2	Bilateral PLND	3	26
11	Lu et al. 2017	Application of carbon nanoparticles in laparoscopic sentinel lymph node detection in patients with early-stage cervical cancer	40	0		1	1	3	Systemic PLND ± para-aortic lymphadenectomy	0	6
12	Papadia et al. 2017	The combination of preoperative PET/CT and sentinel lymph node biopsy in the surgical management of early-stage cervical cancer	60	1		1	1	2	Bilateral PLND	2	16
13	Salvo et al. 2017	Sensitivity and negative predictive value for sentinel lymph node biopsy in women with early-stage cervical cancer	188	1		1	1	3	Bilateral PLND	1	35
14	Tanaka et al. 2017	The detection of sentinel lymph nodes in laparoscopic surgery for uterine cervical cancer using 99m-technetium-tin colloid, indocyanine green, and blue dye	119	1		1	0	1	Systematic PLND	9	167
15	Buda et al. 2018_1	Real-Time Fluorescent Sentinel Lymph Node Mapping with Indocyanine Green in Women with Previous Conization Undergoing Laparoscopic Surgery for Early Invasive Cervical Cancer: Comparison with Radiotracer +/- Blue Dye	65	1		1	1	2	PLND	0	8
16	Cea Garcia et al. 2018	Selective biopsy of the sentinel node in cancer of cervix: Experience in validation phase	23	1		1	1	2	Bilateral PLND	1	2
17	Kim et al. 2018	The efficacy of sentinel lymph node mapping with indocyanine green in cervical cancer	103	1		1	1	2	Bilateral PLND	9	90
18	Soergel et al. 2018	Sentinel lymphadenectomy in cervical cancer using near infrared fluorescence from indocyanine green combined with technetium-99m-nanocolloid	33	1		1		1	Complete PLND	1	8
19	Sonoda et al. 2018	Value of Intraoperative Cytological and Pathological Sentinel Lymph Node Diagnosis in Fertility-Sparing Trachelectomy for Early-Stage Cervical Cancer	201	1		1	0	5	Final histological results of the SLN	3	29
20	Yahata et al. 2018	Prognostic outcome and complications of sentinel lymph node navigation surgery for early-stage cervical cancer	139	1		1	0	5	Final histological results of the SLN	8	22
21	Diaz-Feijoo et al. 2019	Clinical management of early-stage cervical cancer: The role of sentinel lymph node biopsy in tumors <=2cm	128	0		1	1	3	Systematic and bilateral PLND	5	24
22	Balaya et al. 2020	Diagnostic value of frozen section examination of sentinel lymph nodes in early-stage cervical cancer at the time of ultrastaging	313	Not for every case.		1	1	3	Final histological results of the SLN	30	52
23	Bizzarri et al. 2020	Role of one-step nucleic acid amplification (OSNA) to detect sentinel lymph node low-volume metastasis in early-stage cervical cancer	18	intra- operative OSNA measurement		1	1	4	Systematic PLND	2	8
24	Dostalek et al. 2020	Impact of sentinel lymph node frozen section evaluation to avoid combined treatment in early-stage cervical cancer	309	1		1	1	2	Systematic PLND	30	48
25	Favre et al. 2020	Sentinel Lymph-Node Biopsy in Early-Stage Cervical Cancer: The 4-Year Follow-Up Results of the Senticol 2 Trial	101	1		1	1	2	PLND	0	9
26	Gil-Ibanez et al. 2020	Vaginal fertility-sparing surgery and laparoscopic sentinel lymph node detection in early cervical cancer. Retrospective study with 15 years of follow-up	19	1		1		1	Bilateral PLND	0	0
27	Luhrs et al. 2020	Combining Indocyanine Green and Tc99-nanocolloid does not increase the detection rate of sentinel lymph nodes in early stage cervical cancer compared to Indocyanine Green alone	65	1		1	1	2	PLND	1	8
28	Papathemelis et al. 2020	Value of indocyanine green pelvic lymph node mapping in the surgical approach of cervical cancer	20	0		1	1	3	Systematic PLND	2	7
29	Rychlik et al. 2020	Frozen section examination of sentinel lymph nodes can be used as a decisional tool in the surgical management of early cervical cancer	176	1		1	1	2	Bilateral PLND	8	28
30	Santoro et al. 2020_1	Standard ultrastaging compared to one- step nucleic acid amplification (OSNA) for the detection of sentinel lymph node metastases in early stage cervical cancer	116	1		1	1	2	Systematic bilateral PLND	2	24
31	Wang et al. 2020	Detection of sentinel lymph node in laparoscopic surgery for uterine cervical cancer using carbon nanoparticles	45	0		1	1	3	PLND	0	4
32	Bjornholt et al. 2021_0	Sentinel lymph node mapping for endometrial and cervical cancer in Denmark	60	0		1	1	3	Final histological results of the SLN	1	8
33	Diniz et al. 2021	Pathological factors associated with non-sentinel lymph node metastasis in early stage cervical cancer	92	0 (Only clinically suspected lymph nodes had frozen section)		1	1	3	Systematic PLND	1	14
34	Harano et al. 2021	Clinical Study of Sentinel Lymph Node Detection Using Photodynamic Eye for Abdominal Radical Trachelectomy	30	1		1	0	1	Total PLND	2	6
35	Sponholtz et al. 2021	Sentinel lymph node mapping in early-stage cervical cancer - A national prospective multicenter study (SENTIREC trial)	245	0		1	1	3	Completion PLND	12	38
36	Weissinger et al. 2021	Lymph Node Staging with a Combined Protocol of 18F-FDG PET/MRI and Sentinel Node SPECT/CT: A Prospective Study in Patients with FIGO I/II Cervical Carcinoma	41	1		1	1	2	Bilateral systematic lymphadenectomy	4	12
37	Ya et al. 2021	Role of carbon nanoparticle suspension in sentinel lymph node biopsy for early-stage cervical cancer: a prospective study	356	0		1	1	3	Complete PLND	2	46
38	Aoki et al. 2022	Indocyanine green-guided sentinel lymph node mapping during laparoscopic surgery with vaginal cuff closure but no uterine manipulator for cervical cancer	77	1		1	1	2	Systematic PLND	0	11
39	Baeten et al. 2022	Feasibility of a drop-in gamma-probe for radioguided sentinel lymph detection in early-stage cervical cancer	10	1		1	1	2	PLND	0	6
40	Luhrs et al. 2022	Similar distribution of pelvic sentinel lymph nodes and nodal metastases in cervical and endometrial cancer. A prospective study based on lymphatic anatomy	145	0		1	2 (for LNM)	3	PLND	0	19
41	Niu et al. 2022	Association Study between the Sentinel Lymph Node Biopsy and the Clinicopathological Features of Patients with Cervical Cancer	59			Not specified		6	Extensive lymph node dissection	2	15
42	Yahata et al. 2022	Long-term follow up after sentinel node biopsy alone for early-stage cervical cancer	181	1		1	0	5	Final histological results of the SLN	8	20
43	Smits et al. 2023	Finding the sentinel lymph node in early cervical cancer: When is unusual not uncommon?	100	0		0	1	3	PLND	2	8
44	Amengual et al. 2024	Detecting Atypical Sentinel Lymph Nodes in Early-Stage Cervical Cancer Using a Standardized Technique with a Hybrid Tracer	38	1		1	1	2	Final histological results of the SLN	0	8
45	Bizzarri et al. 2024_OSNA	Survival associated with the use of one-step nucleic acid amplification (OSNA) to detect sentinel lymph node metastasis in cervical cancer	100	OSNA		1	1	4	Bilateral systematic PLND	3	25
46	Bizzarri et al. 2024_SCCAN	Survival associated with the use of sentinel lymph node in addition to lymphadenectomy in early-stage cervical cancer treated with surgery alone: A sub-analysis of the Surveillance in Cervical CANcer (SCCAN) collaborative study	300	0		1	1	4	Pelvic lymphadenectomy ± para-aortic lymphadenectomy	0	12
47	Bogani et al. 2024	Sentinel node mapping, sentinel node mapping plus back-up lymphadenectomy, and lymphadenectomy in Early-sTage cERvical caNcer scheduled for fertilItY-sparing approach: The ETERNITY project	31				1	6	Bilateral PLND	1	3
48	Persson et al. 2024	A prospective study evaluating an optimized sentinel node algorithm in early stage cervical cancer: The PROSACC-study	181	1		1	1	2	Completory PLND	0	30
49	Vemula Venkata et al. 2024	Effectiveness of sentinel lymph node biopsy and bilateral pelvic nodal dissection using methylene blue dye in early-stage operable cervical cancer-A prospective study	20	1		1	1	2	Complete bilateral PLND	0	2

## Sheet: Invasive
Study ID	Author and Publication Year	Title	Total included patients, n	Presence of lymphovascular space invasion (LVSI), n		Previous conization (LEEP), n		Depth of invasion (>=10 mm), n		Perineural invasion, n	Parametrial invasion, n	Vaginal invasion, n	Number of patients with False Negative, n	Number of all patients with Positive (FN+TP), n
					LVSIpercent		LEEPpercent						False Negative	Total Positive
1	Zhang et al. 2014	Clinical analysis of sentinel lymph node identification in patients with cervical cancer	56										0	11
2	Bats et al. 2015	Feasibility and performance of lymphoscintigraphy in sentinel lymph node biopsy for early cervical cancer: results of the prospective multicenter SENTICOL study	139			62	0.446043						2	25
3	de Freitas et al. 2015	Can a Sentinel Node Mapping Algorithm Detect All Positive Lymph Nodes in Cervical Cancer?	57	8	0.140351	27	0.473684						1	9
4	Imboden et al. 2015_1	A Comparison of Radiocolloid and Indocyanine Green Fluorescence Imaging, Sentinel Lymph Node Mapping in Patients with Cervical Cancer Undergoing Laparoscopic Surgery	36										0	9
4	Imboden et al. 2015_2		22										0	5
5	Kato et al. 2015	Availability of tissue rinse liquid-based cytology for the rapid diagnosis of sentinel lymph node metastasis and improved bilateral detection by photodynamic eye camera	102										2	24
6	Buda et al. 2016	Impact of Indocyanine Green for Sentinel Lymph Node Mapping in Early Stage Endometrial and Cervical Cancer: Comparison with Conventional Radiotracer 99mTc and/or Blue Dye	45										0	10
7	Cibula et al. 2016	Risk of micrometastases in non-sentinel pelvic lymph nodes in cervical cancer	17										0	8
8	Cusimano et al. 2017	Implementing a Cervical Sentinel Lymph Node Biopsy Program: Quality Improvement in Gynaecologic Oncology	39	20	0.512821	28	0.717949						1	8
9	Deng et al. 2017	Abdominal radical trachelectomy guided by sentinel lymph node biopsy for stage IB1 cervical cancer with tumors >2 cm	49										0	4
10	Di Martino et al. 2017_1	Indocyanine Green versus Radiotracer with or without Blue Dye for Sentinel Lymph Node Mapping in Stage >IB1 Cervical Cancer (>2 cm)	47	24	0.510638								0	13
10	Di Martino et al. 2017_2		48	20	0.416667								3	13
11	Lu et al. 2017	Application of carbon nanoparticles in laparoscopic sentinel lymph node detection in patients with early-stage cervical cancer	40	18	0.45								0	6
12	Papadia et al. 2017	The combination of preoperative PET/CT and sentinel lymph node biopsy in the surgical management of early-stage cervical cancer	60	28	0.466667								2	16
13	Salvo et al. 2017	Sensitivity and negative predictive value for sentinel lymph node biopsy in women with early-stage cervical cancer	188	67	0.356383	115	0.611702						1	35
14	Tanaka et al. 2017	The detection of sentinel lymph nodes in laparoscopic surgery for uterine cervical cancer using 99m-technetium-tin colloid, indocyanine green, and blue dye	119			35	0.294118						9	167
15	Buda et al. 2018_1	Real-Time Fluorescent Sentinel Lymph Node Mapping with Indocyanine Green in Women with Previous Conization Undergoing Laparoscopic Surgery for Early Invasive Cervical Cancer: Comparison with Radiotracer +/- Blue Dye	23	10	0.434783	23	1						0	2
15	Buda et al. 2018_2		42	16	0.380952	42	1						0	6
16	Cea Garcia et al. 2018	Selective biopsy of the sentinel node in cancer of cervix: Experience in validation phase	23	6	0.26087	17	0.73913						1	2
17	Kim et al. 2018	The efficacy of sentinel lymph node mapping with indocyanine green in cervical cancer	103	35	0.339806	48	0.466019						9	90
18	Soergel et al. 2018	Sentinel lymphadenectomy in cervical cancer using near infrared fluorescence from indocyanine green combined with technetium-99m-nanocolloid	33										1	8
19	Sonoda et al. 2018	Value of Intraoperative Cytological and Pathological Sentinel Lymph Node Diagnosis in Fertility-Sparing Trachelectomy for Early-Stage Cervical Cancer	201										3	29
20	Yahata et al. 2018	Prognostic outcome and complications of sentinel lymph node navigation surgery for early-stage cervical cancer	139										8	22
21	Diaz-Feijoo et al. 2019	Clinical management of early-stage cervical cancer: The role of sentinel lymph node biopsy in tumors <=2cm	128	49	0.382812								5	24
22	Balaya et al. 2020	Diagnostic value of frozen section examination of sentinel lymph nodes in early-stage cervical cancer at the time of ultrastaging	313	78	0.249201	170	0.543131						30	52
23	Bizzarri et al. 2020	Role of one-step nucleic acid amplification (OSNA) to detect sentinel lymph node low-volume metastasis in early-stage cervical cancer	18	8	0.444444	8	0.444444						2	8
24	Dostalek et al. 2020	Impact of sentinel lymph node frozen section evaluation to avoid combined treatment in early-stage cervical cancer	309	108	0.349515								30	48
25	Favre et al. 2020	Sentinel Lymph-Node Biopsy in Early-Stage Cervical Cancer: The 4-Year Follow-Up Results of the Senticol 2 Trial	101	16	0.158416	63	0.623762						0	9
26	Gil-Ibanez et al. 2020	Vaginal fertility-sparing surgery and laparoscopic sentinel lymph node detection in early cervical cancer. Retrospective study with 15 years of follow-up	19	2	0.105263								0	0
27	Luhrs et al. 2020	Combining Indocyanine Green and Tc99-nanocolloid does not increase the detection rate of sentinel lymph nodes in early stage cervical cancer compared to Indocyanine Green alone	65										1	8
28	Papathemelis et al. 2020	Value of indocyanine green pelvic lymph node mapping in the surgical approach of cervical cancer	20	7	0.35								2	7
29	Rychlik et al. 2020	Frozen section examination of sentinel lymph nodes can be used as a decisional tool in the surgical management of early cervical cancer	176	54	0.306818								8	28
30	Santoro et al. 2020_1	Standard ultrastaging compared to one- step nucleic acid amplification (OSNA) for the detection of sentinel lymph node metastases in early stage cervical cancer	53	15	0.283019	27	0.509434						0	6
30	Santoro et al. 2020_2		63	18	0.285714	34	0.539683						2	18
31	Wang et al. 2020	Detection of sentinel lymph node in laparoscopic surgery for uterine cervical cancer using carbon nanoparticles	45	20	0.444444	5	0.111111						0	4
32	Bjornholt et al. 2021_0	Sentinel lymph node mapping for endometrial and cervical cancer in Denmark	60										1	8
33	Diniz et al. 2021	Pathological factors associated with non-sentinel lymph node metastasis in early stage cervical cancer	92	33	0.358696	53	0.576087	34	0.369565	15	6	3	1	14
34	Harano et al. 2021	Clinical Study of Sentinel Lymph Node Detection Using Photodynamic Eye for Abdominal Radical Trachelectomy	30	5	0.166667								2	6
35	Sponholtz et al. 2021	Sentinel lymph node mapping in early-stage cervical cancer - A national prospective multicenter study (SENTIREC trial)	245	75	0.306122						9	1	12	38
36	Weissinger et al. 2021	Lymph Node Staging with a Combined Protocol of 18F-FDG PET/MRI and Sentinel Node SPECT/CT: A Prospective Study in Patients with FIGO I/II Cervical Carcinoma	41										4	12
37	Ya et al. 2021	Role of carbon nanoparticle suspension in sentinel lymph node biopsy for early-stage cervical cancer: a prospective study	356	120	0.337079								2	46
38	Aoki et al. 2022	Indocyanine green-guided sentinel lymph node mapping during laparoscopic surgery with vaginal cuff closure but no uterine manipulator for cervical cancer	77	37	0.480519	23	0.298701	27	0.350649		5	6	0	11
39	Baeten et al. 2022	Feasibility of a drop-in gamma-probe for radioguided sentinel lymph detection in early-stage cervical cancer	10	4	0.4								0	6
40	Luhrs et al. 2022	Similar distribution of pelvic sentinel lymph nodes and nodal metastases in cervical and endometrial cancer. A prospective study based on lymphatic anatomy	145	42	0.289655								0	19
41	Niu et al. 2022	Association Study between the Sentinel Lymph Node Biopsy and the Clinicopathological Features of Patients with Cervical Cancer	59					22	0.372881				2	15
42	Yahata et al. 2022	Long-term follow up after sentinel node biopsy alone for early-stage cervical cancer	181										8	20
43	Smits et al. 2023	Finding the sentinel lymph node in early cervical cancer: When is unusual not uncommon?	100	36	0.36	82	0.82						2	8
44	Amengual et al. 2024	Detecting Atypical Sentinel Lymph Nodes in Early-Stage Cervical Cancer Using a Standardized Technique with a Hybrid Tracer	38										0	8
45	Bizzarri et al. 2024_OSNA	Survival associated with the use of one-step nucleic acid amplification (OSNA) to detect sentinel lymph node metastasis in cervical cancer	100	43	0.43								3	25
46	Bizzarri et al. 2024_SCCAN	Survival associated with the use of sentinel lymph node in addition to lymphadenectomy in early-stage cervical cancer treated with surgery alone: A sub-analysis of the Surveillance in Cervical CANcer (SCCAN) collaborative study	300	87	0.29								0	12
47	Bogani et al. 2024	Sentinel node mapping, sentinel node mapping plus back-up lymphadenectomy, and lymphadenectomy in Early-sTage cERvical caNcer scheduled for fertilItY-sparing approach: The ETERNITY project	31	26	0.83871								1	3
48	Persson et al. 2024	A prospective study evaluating an optimized sentinel node algorithm in early stage cervical cancer: The PROSACC-study	181	51	0.281768								0	30
49	Vemula Venkata et al. 2024	Effectiveness of sentinel lymph node biopsy and bilateral pelvic nodal dissection using methylene blue dye in early-stage operable cervical cancer-A prospective study	20										0	2
